# Supplementary material for: Assessment of fecal DNA extraction protocols for metagenomic studies
Source: Gigascience. 2020 Jul 13;9(7):giaa071. doi: 10.1093/gigascience/giaa071 (PMC7355182; doi:10.1093/gigascience/giaa071)
Supplement: giaa071_Supplemental_Files [file giaa071_supplemental_files.zip]

Archive with 9 entries (9 files):
- Additional File 1-update.docx
- Figure S1.pdf
- Figure S2.pdf
- Figure S3.pdf
- Figure S4.pdf
- Figure S5.pdf
- Figure S6.pdf
- Figure S7.pdf
- Supplementary Tables S1-9.xlsx
