# Supplementary material for: Assessment of fecal DNA extraction protocols for metagenomic studies
Source: Gigascience. 2020 Jul 13;9(7):giaa071. doi: 10.1093/gigascience/giaa071 (PMC7355182; doi:10.1093/gigascience/giaa071)
Supplement: giaa071_Supplemental_Files [file giaa071_supplemental_files.zip › Supplementary Tables S1-9.xlsx]

## Sheet: README
Table S1	Key parameters of the six DNA extraction protocols used in this study.
Table S2	Summary of metagenomic sequencing data of the 36 microbial mock community (MMC) samples and 197 human fecal samples.
Table S3	Statistical differences of DNA yields of MMC and human fecal samples between protocols
Table S4	DNA yields of bacteria and yeast using different bead conditions.
Table S5	Statistical differences of Shannon index and richness at the gene and species level between DNA extraction protocols.
Table S6	List of 152 common species that differ significantly in abundance between the six DNA extraction protocols.
Table S7	Summary of taxonomic assignments of the 197 human fecal samples using MetaPhlAn2.
Table S8	List of retrieved samples from a published benchmark study for comparison of protocol PS and three Q based protocols.
Table S9	List of retrieved samples from published studies for country-specific signatures comparison.

## Sheet: ST1
Table S1 Key parameters of the six DNA extraction protocols used in this study.
DNA extraction protocol	Catalog No.	Abbreviation	Bead diameter	Lysis parameters	Recommended fecal starting amount	Recommended elution volume(µL)	Extraction time (min/per extraction)	Purification format	Quantity	Order Price	Average reagent cost ($/per reaction)	Order website
Protocol Q*	51504	Q ( Modified by QIAamp® DNA Stool Mini Kit )	0.1mm	Full speed for 8min15s(beating 1min and resting 5min)	150-200mg	100	156min	Spin-Column	50 preps	221	4.42	https://www.qiagen.com/gb/products/discovery-and-translational-research/dna-rna-purification/dna-purification/microbial-dna/qiaamp-fast-dna-stool-mini-kit/#orderinginformation
MagPure Fast Stool DNA KF Kit B	MD5115-02B	MP	0.1mm	Full speed for 15min	150-200mg	100	100min	Magnetic Beads	200 preps	595	2.975	http://www.magentec.com.cn/products.php?ID=833
Macherey Nagel™ NucleoSpin™®Soil kit	740780.250	MN	0.6-0.8mm	70%speed for 10 min+65 ℃ incubate for 10min	250–500mg	30 or 50 or 100	60min	Spin-Column	250 preps	Inquiry	$4-5	https://www.mn-net.com/ProductsBioanalysis/DNAandRNApurification/DNA/DNAfromplantandfungi/NucleoSpinSoil/tabid/11352/language/en-US/Default.aspx
Zymo Research Quick-DNA™ Fecal/Soil Microbe kit	D6010	ZYMO	0.1 & 0.5mm	Full speed for 10min	150-250mg	100	40min	Spin-Column	50 preps	220.75	4.42	https://www.amazon.com/Quick-DNA-Microbe-Miniprep-Zymo-Research/dp/B07DF9DVN2
MetaHIT protocol	-	MetaHIT	0.1mm	Full speed for 15min	150-200mg	50-100	380min	Ethanol	-	-	$6-8	-
MOBIO DNeasy PowerSoil kit (HMP)	12888-100	PS	Irregular beads	Full speed for 15min	250mg	65	45min	Spin-Column	100 preps	567	5.67	https://mobio.com/us/products/dna-isolation/di-soil/dneasy-powersoil-kit/
* Costea PI, Zeller G, Sunagawa S, Pelletier E, Alberti A, Levenez F, et al. Towards standards for human fecal sample processing in metagenomic studies.

## Sheet: ST2
Table S2 Summary of metagenomic sequencing data of the 36 microbial mock community (MMC) samples and 197 human fecal samples.
SampleID	SampleType	Sample	Gender	Age(years)	Protocol	Starting volumn of standard or fecal sample slurry(ul)	DNA Concentrition(ng/μl)	DNA Volumn(μl）	DNA Yield(μg)	Normallized yield(ng/μl)	Read Number	Base Number	GC Percent	N Number	Q10	Q20	Q30	SampleID	filter Total	filter max	filter min	filter avgLen	filter avgStart	filter avgOA	filter avgQ	filter remain	filter rate	rmhost Total pair	rmhost Aligned pair	rmhost Total single	rmhost Aligned single	rmhost remain rate	clean rate	rmhost read1 base	rmhost read2 base	rmhost single base	rmhost max length	rmhost min length	rmhost avg length	soap pair.total	soap pair.paired	soap pair.singled	soap single.total	soap single.aligned	abun size	mapping rate
A-1	Human fecal sample	A	Female	4	MN	250	22.4	118	2.64	10.5728	93414712	9341471200	46.08;46.3	23329761;17818504	99.5;98.2	98.2;91.59	91.62;77.99	A-1	186829424	100	30	90	3	0.9257	35	175005454	0.9367	82318920	82315883	10367614	10367184	0.999963	0.936678	7808946913	7211981964	832587578	100	30	90.5921	82315883	48742775	37587795	10367184	8603116	121582853	0.821013
A-10	Human fecal sample	A	Female	4	PS	250	16.4	49	0.8	3.2144	84115771	8411577100	43.71;43.82	13924566;9768806	99.58;98.62	98;93.2	90.55;81.12	A-10	168231542	100	30	89	3	0.9277	35	160543255	0.9543	76679782	76652173	7183691	7182023	0.999646	0.953961	7101611787	6733746649	538677650	100	30	89.5655	76652173	48381660	24948378	7182023	5986311	62913991	0.795694
A-11	Human fecal sample	A	Female	4	PS	250	11.4	49	0.56	2.2344	112595992	11259599200	44.54;44.59	18892432;18762109	99.55;98.96	98.27;95.21	92.17;85.99	A-11	225191984	100	30	92	2	0.938	36	217735185	0.9669	105652465	105609260	6430255	6428627	0.999596	0.966496	9862292318	9586017055	491004667	100	30	91.613	105609260	66811544	33847480	6428627	5358130	146319861	0.794077
A-12	Human fecal sample	A	Female	4	PS	250	14.8	49	0.73	2.9008	95234346	9523434600	44.16;44.24	15775439;15649415	99.56;98.98	98.33;95.39	92.42;86.63	A-12	190468692	100	30	92	2	0.9401	36	184307772	0.9677	89500423	89468863	5306926	5305836	0.999652	0.967317	8373912417	8159283826	409001121	100	30	91.9554	89468863	56890007	25668869	5305836	4373349	121962746	0.780609
A-13	Human fecal sample	A	Female	4	MP	200	37.8	87	3.29	16.443	65652347	6565234700	46.12;46.25	7583773;10621395	99.59;98.15	98.07;91.57	91.12;78.02	A-13	131304694	100	30	90	3	0.9257	35	123579808	0.9412	58169502	58164493	7240804	7240316	0.999915	0.941088	5446094304	5065272303	570421603	100	30	89.6808	58164493	34640050	26854869	7240316	6045704	86396135	0.82691
A-14	Human fecal sample	A	Female	4	MP	200	43.6	75	3.27	16.35	65794554	6579455400	45.6;45.76	7536502;10623640	99.59;98.24	98.02;91.7	90.82;78.19	A-14	131589108	100	30	90	3	0.9249	35	124041822	0.9426	58500610	58495843	7040602	7040131	0.999919	0.942569	5471571695	5113201046	546814472	100	30	89.7478	58495843	34444531	27487167	7040131	5865801	86511874	0.824321
A-15	Human fecal sample	A	Female	4	MP	200	34.2	76	2.6	12.996	65653529	6565352900	46.09;46.23	7501247;10456728	99.58;98.18	98;91.59	90.85;77.9	A-15	131307058	100	30	90	3	0.9245	35	123641889	0.9416	58233559	58229342	7174771	7174335	0.999928	0.941557	5442816631	5073083577	561239061	100	30	89.5969	58229342	34526656	27020134	7174335	5982827	86267246	0.825477
A-16	Human fecal sample	A	Female	4	MP	200	28.6	76	2.17	10.868	62602067	6260206700	46.27;46.42	7211871;10119671	99.58;98.25	97.99;91.81	90.75;78.41	A-16	125204134	100	30	90	3	0.9248	35	118130133	0.9435	55758438	55754150	6613257	6612809	0.999924	0.943428	5209639592	4874940813	512102695	100	30	89.7103	55754150	33176514	25777645	6612809	5520281	82500518	0.826702
A-17	Human fecal sample	A	Female	4	MP	200	37	76	2.81	14.06	71077823	7107782300	46.03;46.18	8236821;11606212	99.58;98.18	97.99;91.6	90.79;77.96	A-17	142155646	100	30	89	3	0.9245	35	133853632	0.9416	63046338	63042761	7760956	7760564	0.999944	0.941546	5890291364	5488907646	603858570	100	30	89.5286	63042761	37291290	29511609	7760564	6472587	93375134	0.826074
A-18	Human fecal sample	A	Female	4	MP	200	40.4	76	3.07	15.352	82777742	8277774200	45.85;45.98	9537189;13356745	99.58;98.37	98.03;92.26	90.93;79.23	A-18	165555484	100	30	90	3	0.926	35	156765231	0.9469	74287415	74284088	8190401	8190043	0.999955	0.946862	6948618863	6522774035	630009992	100	30	89.9564	74284088	43992353	34601242	8190043	6833679	109596582	0.8256
A-2	Human fecal sample	A	Female	4	MN	250	24.4	115	2.81	11.224	70827510	7082751000	45.63;45.87	17718530;13532292	99.49;98.02	98.12;90.78	91.23;76.27	A-2	141655020	100	30	90	3	0.9228	35	131973260	0.9317	61714128	61711243	8545004	8544624	0.999953	0.931609	5845010979	5342334227	688282018	100	30	89.9893	61711243	36245900	28240435	8544624	7082103	91096640	0.816979
A-27	Human fecal sample	A	Female	4	MetaHIT	500	148	98	14.5	29.008	57623641	5762364100	45.72;45.85	2908591;3643934	99.64;98.2	98.09;90.87	90.95;76.29	A-27	115247282	100	30	90	3	0.9259	35	108529483	0.9417	51032546	51021996	6464391	6463869	0.999801	0.941522	4814569835	4454009490	523751461	100	30	90.2454	51021996	30984421	20613624	6463869	5339966	74465846	0.810286
A-28	Human fecal sample	A	Female	4	MetaHIT	500	74.8	97	7.26	14.5112	61250309	6125030900	45.35;45.49	3148166;4056865	99.68;98.31	98.24;91.47	91.37;77.63	A-28	122500618	100	30	91	3	0.9285	35	115863074	0.9458	54735342	54721401	6392390	6391687	0.999753	0.945583	5181300676	4815664344	521198891	100	30	90.8034	54721401	33626003	21505390	6391687	5286199	79769556	0.811879
A-29	Human fecal sample	A	Female	4	MetaHIT	500	74.2	97	7.2	14.3948	52378754	5237875400	45.42;45.6	2661965;3337491	99.64;98.11	97.98;90.34	90.32;74.94	A-29	104757508	100	30	90	3	0.9228	35	98295271	0.9383	46042075	46032175	6211121	6210624	0.999794	0.938119	4329565150	3983669635	498246488	100	30	89.6615	46032175	27080663	20500408	6210624	5118696	67595228	0.811808
A-3	Human fecal sample	A	Female	4	MN	250	22.6	117	2.64	10.5768	63668448	6366844800	45.67;45.92	16054296;12203536	99.49;98.11	98.11;91.11	91.15;76.97	A-3	127336896	100	30	90	3	0.9236	35	118838087	0.9333	55685978	55682788	7466131	7465740	0.999943	0.933204	5272857400	4847309212	597327287	100	30	90.1908	55682788	33021959	25469150	7465740	6225754	82661828	0.822501
A-30	Human fecal sample	A	Female	4	MetaHIT	500	50	97	4.85	9.7	51850913	5185091300	46.49;46.56	2536477;3252228	99.4;98.36	97.12;91.9	88.45;78.6	A-30	103701826	100	30	90	3	0.9222	35	97759467	0.9427	46071066	46053893	5617335	5616263	0.999638	0.942356	4258014932	4075844335	454786945	100	30	89.9333	46053893	28150178	17709537	5616263	4584397	66540643	0.804247
A-31	Human fecal sample	A	Female	4	MetaHIT	500	128	97	12.42	24.832	67391355	6739135500	45.88;45.98	3294383;4133927	99.61;98.31	97.8;91.51	89.81;77.82	A-31	134782710	100	30	90	3	0.9251	35	127377466	0.9451	60149679	60135880	7078108	7077492	0.999779	0.944849	5623647077	5307468975	567018205	100	30	90.2882	60135880	36458783	24244068	7077492	5852038	87396788	0.808907
A-32	Human fecal sample	A	Female	4	MetaHIT	500	53	97	5.14	10.282	76812059	7681205900	45.91;46.01	3444320;4479958	99.5;98.67	97.04;93.25	87.29;81.39	A-32	153624118	100	30	90	3	0.9228	35	146729250	0.9551	70139793	70109324	6449664	6448316	0.999576	0.954713	6380835894	6316914636	502306173	100	30	90.0002	70109324	43371172	26487721	6448316	5338734	100455448	0.808422
A-37	Human fecal sample	A	Female	4	Q	200	21.2	92	1.95	9.752	51390091	5139009100	51.94;52.53	5585358;9999004	99.49;95.29	97.47;85.05	89.29;68.05	A-37	102780182	100	30	83	4	0.9085	35	91608852	0.8913	40520343	40518106	10568166	10567830	0.999947	0.891262	3780067667	3013332009	836580943	100	30	83.2931	40518106	23727939	18507304	10567830	8773708	62026959	0.815869
A-38	Human fecal sample	A	Female	4	Q	200	27	92	2.48	12.42	75947157	7594715700	52.25;52.76	8454798;15465546	99.49;95.77	97.59;86.55	89.74;70.95	A-38	151894314	100	30	84	3	0.9113	35	137405021	0.9046	61891569	61886850	13621883	13621295	0.999927	0.904543	5781009870	4732243086	1069161948	100	30	84.3001	61886850	36496357	28070413	13621295	11309811	93715763	0.817882
A-39	Human fecal sample	A	Female	4	Q	200	21.8	92	2.01	10.028	68424448	6842444800	51.14;51.68	7569206;13491337	99.53;95.7	97.76;86.32	90.3;70.33	A-39	136848896	100	30	84	3	0.9125	35	123518528	0.9026	55448280	55444658	12621968	12621488	0.999937	0.902534	5202839758	4215152020	1007006229	100	30	84.4056	55444658	32944483	24302202	12621488	10483031	83784569	0.815104
A-4	Human fecal sample	A	Female	4	MN	250	21	115	2.42	9.66	50702024	5070202400	45.88;46.09	12529617;9604384	99.49;97.93	98.02;90.18	90.76;75.24	A-4	101404048	100	30	90	3	0.9216	35	93904359	0.926	43613843	43611955	6676673	6676419	0.999957	0.926002	4124810501	3772465032	538266080	100	30	89.8351	43611955	25751311	20327524	6676419	5563197	65282729	0.824207
A-40	Human fecal sample	A	Female	4	Q	200	15.1	92	1.39	6.946	45823663	4582366300	51.83;52.29	5003884;9098000	99.45;95.48	97.28;85.25	88.88;68.49	A-40	91647326	100	30	84	4	0.9084	35	81668097	0.8911	36122586	36119475	9422925	9422469	0.999918	0.89104	3361438392	2744441888	733894778	100	30	83.7577	36119475	21471731	15454392	9422469	7822912	54894214	0.810919
A-41	Human fecal sample	A	Female	4	Q	200	17.3	92	1.59	7.958	77895059	7789505900	51.39;51.77	6078544;8515541	99.61;96.55	97.94;88.14	90.68;73.34	A-41	155790118	100	30	87	3	0.9167	35	142867785	0.9171	65303531	65300079	12260723	12260199	0.999948	0.917005	6190601565	5260692850	992925893	100	30	87.1076	65300079	38443265	28083191	12260199	10112866	96324158	0.80556
A-42	Human fecal sample	A	Female	4	Q	200	18.5	92	1.7	8.51	55740940	5574094000	52.52;52.98	4325662;6158235	99.56;96.15	97.66;86.84	89.74;70.75	A-42	111481880	100	30	86	3	0.9115	35	101150875	0.9073	45683445	45680447	9783985	9783455	0.999935	0.907272	4310621511	3579353845	781901832	100	30	85.7376	45680447	27230934	19426521	9783455	8095016	68603971	0.810558
A-5	Human fecal sample	A	Female	4	MN	250	27.6	105	2.9	11.592	52568894	5256889400	45.94;46.13	12963428;9964121	99.5;97.95	98.07;90.29	90.94;75.53	A-5	105137788	100	30	90	3	0.9223	35	97478032	0.9271	45332999	45331314	6812034	6811835	0.999963	0.927112	4293266929	3929007110	550839793	100	30	90.0042	45331314	26778153	21042601	6811835	5664848	67860620	0.823434
A-6	Human fecal sample	A	Female	4	MN	250	22.4	116	2.6	10.3936	69169287	6916928700	45.67;45.84	17445286;13346411	99.5;98.14	98.17;91.27	91.38;77.35	A-6	138338574	100	30	90	3	0.9246	35	129245495	0.9343	60629054	60626780	7987387	7987097	0.999963	0.934234	5748043941	5291975970	641244154	100	30	90.3838	60626780	35903923	27703107	7987097	6659498	89834468	0.821494
A-7	Human fecal sample	A	Female	4	PS	250	14.8	54	0.8	3.1968	67417359	6741735900	44.04;44.2	11058747;7758250	99.57;98.36	97.91;91.96	90.21;78.49	A-7	134834718	100	30	89	4	0.9242	35	127482311	0.9455	60283814	60262837	6914683	6913211	0.999659	0.945149	5581396217	5208495193	524198450	100	30	88.7805	60262837	38004556	20235272	6913211	5745114	50479975	0.800301
A-8	Human fecal sample	A	Female	4	PS	250	16	49	0.78	3.136	91441760	9144176000	44.17;44.28	15168994;10670873	99.58;98.54	97.97;92.9	90.45;80.44	A-8	182883520	100	30	89	3	0.9262	35	174217241	0.9526	83055324	83032133	8106593	8105198	0.999726	0.952352	7692471123	7243088756	605638804	100	30	89.2303	83032133	52270656	28933531	8105198	6788581	69643091	0.805327
A-9	Human fecal sample	A	Female	4	PS	250	12.6	49	0.62	2.4696	101775585	10177558500	44.1;44.22	16954355;11969042	99.57;98.64	97.97;93.29	90.57;81.4	A-9	203551170	100	30	90	3	0.9278	35	194420843	0.9551	92948923	92913859	8522997	8521015	0.999629	0.954791	8607480202	8180874997	636068080	100	30	89.6555	92913859	59459025	29268481	8521015	7130898	76090019	0.799169
B-1	Human fecal sample	B	Male	29	MN	250	53.4	112	5.98	23.9232	64786216	6478621600	47.31;47.48	6001235;6312561	99.53;98.09	97.78;90.42	90.28;75.2	B-1	129572432	100	30	88	4	0.9213	35	121185598	0.9353	56592882	56589651	7999834	7999450	0.999944	0.93522	5247907334	4849699415	633205785	100	30	88.5536	56589651	31030286	27627155	7999450	6448457	50785828	0.793342
B-10	Human fecal sample	B	Male	29	PS	250	69.2	49	3.39	13.5632	76821896	7682189600	46.13;46.29	8269403;5495133	99.23;98.42	97.23;92.65	89.64;80.21	B-10	153643792	100	30	89	3	0.9239	35	145974650	0.9501	69430529	69402627	7113592	7112228	0.999608	0.949713	6396178795	6109357795	536096010	100	30	89.3768	69402627	40578349	26986449	7112228	5801723	56884201	0.780886
B-11	Human fecal sample	B	Male	29	PS	250	105	55	5.78	23.1	63525026	6352502600	46.09;46.27	6776552;4499409	99.22;98.2	97.14;91.61	89.25;77.91	B-11	127050052	100	30	88	3	0.9205	35	119793962	0.9429	56510769	56489177	6772424	6771237	0.99963	0.942539	5201344778	4891699010	516583722	100	30	88.5984	56489177	32885624	22624219	6771237	5524884	47430140	0.784306
B-12	Human fecal sample	B	Male	29	PS	250	98.2	58	5.7	22.7824	90311607	9031160700	46.15;46.3	9718114;6472546	99.19;98.52	97.07;92.98	89.13;80.61	B-12	180623214	100	30	89	3	0.9223	35	172048635	0.9525	82081756	82053043	7885123	7883776	0.999658	0.952202	7526580244	7225771145	582398773	100	30	89.1608	82053043	48058525	32903587	7883776	6442562	68352931	0.787623
B-13	Human fecal sample	B	Male	29	MP	200	145	84	12.18	60.9	82205795	8220579500	47.13;47.3	6472138;4242752	99.16;98.34	96.97;91.98	89.17;78.16	B-13	164411590	100	30	88	3	0.9186	35	154507842	0.9398	72806499	72788407	8894844	8893569	0.999758	0.939535	6651449486	6327858771	685318276	100	30	88.4611	72788407	41863829	32088097	8893569	7147863	102791306	0.796034
B-14	Human fecal sample	B	Male	29	MP	200	123	83	10.21	51.045	79510398	7951039800	47.48;47.6	6401926;4178743	99.13;98.53	96.85;92.38	88.81;79.2	B-14	159020796	100	30	89	3	0.9201	35	149779873	0.9419	70768533	70754393	8242807	8241937	0.999805	0.941705	6455130225	6252046322	619095830	100	30	88.9897	70754393	41410991	30352331	8241937	6645724	100125016	0.80013
B-15	Human fecal sample	B	Male	29	MP	200	117	83	9.71	48.555	88588853	8858885300	47.25;47.4	7040317;4659971	99.14;98.43	96.9;92.08	88.93;78.78	B-15	177177706	100	30	89	3	0.9201	35	166502416	0.9397	78501783	78479570	9498850	9497442	0.999725	0.939489	7168561785	6920973373	716620757	100	30	88.9491	78479570	44876956	35331441	9497442	7610093	110689978	0.797178
B-16	Human fecal sample	B	Male	29	MP	200	111	83	9.21	46.065	101533778	10153377800	47.61;47.73	8086601;5291907	99.18;98.64	97.07;93.13	89.51;80.77	B-16	203067556	100	30	89	3	0.9227	35	192577925	0.9483	91617104	91588427	9343717	9342277	0.999695	0.948055	8391535415	8140224473	706736224	100	30	89.5417	91588427	53088811	39818762	9342277	7537513	128085862	0.797499
B-17	Human fecal sample	B	Male	29	MP	200	105	83	8.72	43.575	78766753	7876675300	47.25;47.43	8750978;6162104	99.56;98.33	97.9;92.47	90.61;79.79	B-17	157533506	100	30	90	3	0.9235	35	149336478	0.948	70946950	70925603	7442578	7441319	0.999706	0.947687	6638806773	6197749479	569588832	100	30	89.7978	70925603	41267288	30404962	7441319	5986092	99875655	0.796595
B-18	Human fecal sample	B	Male	29	MP	200	140	83	11.62	58.1	67232559	6723255900	46.78;46.97	7445987;5243636	99.59;98.28	97.98;92.03	90.75;78.81	B-18	134465118	100	30	90	3	0.9233	35	127083713	0.9451	60167153	60151271	6749407	6748587	0.999744	0.944863	5654359266	5227677856	520280804	100	30	89.7459	60151271	34708949	26302784	6748587	5426025	84883514	0.79611
B-2	Human fecal sample	B	Male	29	MN	250	46	119	5.47	21.896	78992765	7899276500	46.89;46.98	7289819;7669224	99.56;98.33	97.98;91.42	90.96;77.13	B-2	157985530	100	30	89	3	0.9247	35	149009500	0.9432	70213318	70209525	8582864	8582491	0.999947	0.943134	6545173823	6090723603	684699689	100	30	89.3991	70209525	38629522	33786086	8582491	6945229	62357024	0.791873
B-27	Human fecal sample	B	Male	29	MetaHIT	500	218	96	20.93	41.856	101476415	10147641500	46.73;46.85	6402614;10707877	99.76;98.43	98.56;92.66	92.23;80.53	B-27	202952830	100	30	92	2	0.9313	35	193790640	0.9549	92477658	92396422	8835324	8832030	0.999145	0.954039	8854379758	8173627221	713848723	100	30	91.63	92396422	54149338	31949900	8832030	7062827	124111341	0.760808
B-28	Human fecal sample	B	Male	29	MetaHIT	500	173	99	17.13	34.254	98755983	9875598300	46.39;46.52	6257259;10465505	99.78;98.61	98.67;93.46	92.6;82.3	B-28	197511966	100	30	92	2	0.9344	35	189696410	0.9604	91079831	91007726	7536748	7534178	0.999226	0.959687	8745539616	8147539699	608519520	100	30	92.3325	91007726	53635782	31482900	7534178	6017894	122190167	0.76377
B-29	Human fecal sample	B	Male	29	MetaHIT	500	248	99	24.55	49.104	105902633	10590263300	46.83;46.95	5157820;8308083	99.67;98.51	98.18;92.64	91.19;80	B-29	211805266	100	30	91	3	0.9286	35	202136609	0.9544	96424269	96359097	9288071	9285595	0.999343	0.953724	9138489235	8549700847	746864210	100	30	91.2609	96359097	56199044	35520090	9285595	7469368	130457328	0.769231
B-3	Human fecal sample	B	Male	29	MN	250	54.2	119	6.45	25.7992	46707729	4670772900	47.46;47.63	4286580;4490139	99.53;97.93	97.78;89.56	90.18;73.38	B-3	93415458	100	30	88	4	0.9196	35	86797878	0.9292	40226193	40224418	6345492	6345254	0.999956	0.929119	3737726400	3409601788	507458756	100	30	88.1948	40224418	22223644	19411965	6345254	5114937	36530101	0.794688
B-30	Human fecal sample	B	Male	29	MetaHIT	500	276	99	27.32	54.648	67487883	6748788300	46.56;46.67	3222420;5268074	99.62;98.55	97.8;92.78	89.72;80.22	B-30	134975766	100	30	91	3	0.925	35	128913410	0.9551	61558674	61506414	5796062	5794071	0.999174	0.954296	5760297833	5462096124	460659030	100	30	90.7021	61506414	36127662	21850404	5794071	4653998	82893852	0.766727
B-31	Human fecal sample	B	Male	29	MetaHIT	500	308	99	30.49	60.984	69276322	6927632200	46.09;46.23	3355061;5469297	99.67;98.42	98.09;92.09	90.72;78.65	B-31	138552644	100	30	91	3	0.9261	35	131747429	0.9509	62606185	62564540	6535059	6533612	0.999357	0.950272	5922369063	5497741276	524171698	100	30	90.7188	62564540	36702849	22874895	6533612	5240085	85588841	0.771066
B-32	Human fecal sample	B	Male	29	MetaHIT	500	264	99	26.14	52.272	63247864	6324786400	46.53;46.61	3066255;4897182	99.68;98.51	98.19;92.49	91.17;79.54	B-32	126495728	100	30	91	3	0.9279	35	120650728	0.9538	57512918	57467476	5624892	5623055	0.999231	0.95306	5454955755	5084299005	451616632	100	30	91.1667	57467476	33658917	20715238	5623055	4503696	78018749	0.76757
B-37	Human fecal sample	B	Male	29	Q	200	96	92	8.83	44.16	85708977	8570897700	48.75;49.17	19389421;11764509	99.43;97.33	97.79;90.26	90.75;76.83	B-37	171417954	100	30	87	3	0.9179	35	159661569	0.9314	74339459	74333913	10982651	10981947	0.999926	0.931348	6907014292	6153324172	856496607	100	30	87.171	74333913	42364317	31672394	10981947	8771949	102656031	0.784047
B-38	Human fecal sample	B	Male	29	Q	200	122	92	11.22	56.12	59575584	5957558400	49.19;49.66	13180884;8020301	99.43;96.91	97.71;88.73	90.37;73.76	B-38	119151168	100	30	86	3	0.9142	35	109625424	0.9201	50335959	50331561	8953506	8952943	0.999915	0.919975	4679435424	4064542298	705082761	100	30	86.2014	50331561	28365744	22567516	8952943	7197138	70204696	0.789083
B-39	Human fecal sample	B	Male	29	Q	200	111	92	10.21	51.06	61208660	6120866000	49.15;49.62	13723693;8337308	99.46;97.07	97.9;89.56	91.13;76	B-39	122417320	100	30	87	3	0.92	35	113206254	0.9248	52267461	52258584	8671332	8670545	0.999836	0.924605	4874535022	4334156992	690366908	100	30	87.457	52258584	29457392	22524146	8670545	6915615	71590374	0.780602
B-4	Human fecal sample	B	Male	29	MN	250	45.4	114	5.18	20.7024	64357545	6435754500	47.05;47.15	6091197;6422223	99.55;98.4	97.89;91.8	90.63;78.02	B-4	128715090	100	30	89	3	0.9248	35	121730744	0.9457	57542778	57539995	6645188	6644888	0.999952	0.945692	5352725025	5017305749	522180921	100	30	89.4822	57539995	31808175	27453034	6644888	5351485	50909077	0.792121
B-40	Human fecal sample	B	Male	29	Q	200	76.4	92	7.03	35.144	64531142	6453114200	48.27;48.74	14405975;8784890	99.46;97.01	97.92;89.19	91.1;74.84	B-40	129062284	100	30	87	3	0.9174	35	119253016	0.924	55012960	55007228	9227096	9226395	0.999898	0.923902	5133920208	4481243242	737716237	100	30	86.8233	55007228	30964219	24264642	9226395	7395400	75953937	0.784869
B-41	Human fecal sample	B	Male	29	Q	200	67.6	92	6.22	31.096	59105865	5910586500	49.18;49.68	12956492;7874468	99.44;96.73	97.74;88.18	90.4;72.96	B-41	118211730	100	30	86	3	0.9147	35	108184551	0.9152	49370702	49366886	9443147	9442613	0.999925	0.915107	4594463823	3976424383	751580174	100	30	86.1784	49366886	26911663	23604882	9442613	7575503	68579641	0.785788
B-4-19	Human fecal sample	B	Male	29	ZYMO	100	12.7	115	1.46	14.605	78810494	7881049400	45.62;46.02	53820665;8893193	98.69;98.61	96.61;92.94	88.87;80.36	B-4-19	157620988	100	30	86	5	0.9185	35	147395076	0.9351	69233323	69218866	8928430	8927248	0.999796	0.934932	5943157694	6166667582	640261071	100	30	86.5205	69218866	39065594	31599747	8927248	7167827	60332676	0.79326
B-42	Human fecal sample	B	Male	29	Q	200	77.2	92	7.1	35.512	87451933	8745193300	48.75;49.17	19559551;12035522	99.45;97.21	97.85;89.93	90.84;76.22	B-42	174903866	100	30	87	3	0.9177	35	162575073	0.9295	75511108	75505237	11552857	11552169	0.999924	0.92944	7031510882	6204045550	909658987	100	30	87.0139	75505237	41961959	34596171	11552169	9268029	104144337	0.786085
B-4-20	Human fecal sample	B	Male	29	ZYMO	100	20	115	2.3	23	77816722	7781672200	45.77;46.22	52191527;8014969	98.81;98.71	96.9;93.49	89.54;81.68	B-4-20	155633444	100	30	87	5	0.9219	35	146545800	0.9416	69302520	69280822	7940760	7939307	0.999694	0.94132	6021364323	6228133449	573476336	100	30	87.5283	69280822	39517175	30651414	7939307	6368579	59544269	0.792175
B-4-21	Human fecal sample	B	Male	29	ZYMO	100	16.9	115	1.94	19.435	68363138	6836313800	45.8;46.25	44919182;6917139	98.82;98.46	96.85;92.25	89.24;78.98	B-4-21	136726276	100	30	86	5	0.919	35	127488376	0.9324	59687338	59676949	8113700	8112822	0.99983	0.932277	5188509468	5286407184	590863591	100	30	86.8131	59676949	33507723	27828582	8112822	6532725	52512223	0.795319
B-4-22	Human fecal sample	B	Male	29	ZYMO	100	10.7	103	1.1	11.021	72877202	7287720200	45.54;45.98	47881392;7373912	98.8;98.52	96.76;92.51	88.89;79.41	B-4-22	145754404	100	30	86	5	0.9183	35	136182365	0.9343	63901649	63891294	8379067	8378194	0.999842	0.93418	5539268594	5669085533	604001919	100	30	86.753	63891294	35759482	29792775	8378194	6721709	56126953	0.793426
B-4-23	Human fecal sample	B	Male	29	ZYMO	100	7.6	115	0.87	8.74	82796726	8279672600	45.38;45.77	55300631;8524805	98.83;98.71	96.95;93.43	89.6;81.58	B-4-23	165593452	100	30	87	5	0.9224	35	155834408	0.9411	73642402	73621445	8549604	8548193	0.999722	0.940805	6407683178	6623670452	619823411	100	30	87.6249	73621445	41363303	33378668	8548193	6838671	63550857	0.789159
B-4-24	Human fecal sample	B	Male	29	ZYMO	100	7.6	115	0.87	8.74	87824178	8782417800	45.47;45.86	58672511;8937098	98.83;98.78	97;93.76	89.75;82.21	B-4-24	175648356	100	30	87	5	0.9229	35	165853485	0.9442	78624882	78604292	8603721	8602348	0.999743	0.943994	6843776716	7087640928	626688649	100	30	87.7994	78604292	44662703	34860632	8602348	6893287	67436273	0.790535
B-5	Human fecal sample	B	Male	29	MN	250	53.2	117	6.22	24.8976	69414568	6941456800	46.8;46.91	6170140;8383499	99.48;98.52	97.73;92.53	90.47;79.62	B-5	138829136	100	30	90	3	0.9266	35	131839373	0.9497	62611306	62608949	6616761	6616478	0.999962	0.949616	5777804866	5521605777	512281966	100	30	89.5949	62608949	34703861	29711455	6616478	5334333	55117693	0.792309
B-6	Human fecal sample	B	Male	29	MN	250	49.6	130	6.45	25.792	73298174	7329817400	46.97;47.1	6552337;8860885	99.52;98.38	97.97;91.99	91.25;78.69	B-6	146596348	100	30	90	3	0.9283	35	138670083	0.9459	65545459	65542467	7579165	7578865	0.999955	0.945888	6096001557	5757888426	606109582	100	30	89.8576	65542467	36289359	31212564	7578865	6087448	58117547	0.792411
B-7	Human fecal sample	B	Male	29	PS	250	87.2	54	4.71	18.8352	80941432	8094143200	46.31;46.48	8823701;5845442	99.2;98.47	97.17;92.86	89.62;80.58	B-7	161882864	100	30	89	3	0.9237	35	154080661	0.9518	73430828	73400393	7219005	7217567	0.999596	0.951419	6749276640	6465389002	540370965	100	30	89.3078	73400393	43165337	27760160	7217567	5883407	60040502	0.778961
B-8	Human fecal sample	B	Male	29	PS	250	80.8	50	4.04	16.16	85507901	8550790100	46.23;46.43	9267350;6157918	99.23;98.31	97.25;92.27	89.77;79.38	B-8	171015802	100	30	89	3	0.9231	35	162048497	0.9476	76855389	76820340	8337719	8335664	0.999555	0.947143	7079723092	6710655309	639611269	100	30	89.087	76820340	45227924	29183523	8335664	6792222	63143660	0.780556
B-9	Human fecal sample	B	Male	29	PS	250	80.8	54	4.36	17.4528	80431023	8043102300	46.11;46.26	8716885;5789809	99.22;98.39	97.21;92.52	89.56;79.81	B-9	160862046	100	30	89	3	0.9228	35	152749974	0.9496	72613222	72585515	7523530	7522084	0.999628	0.949218	6684327452	6356025329	570000948	100	30	89.1353	72585515	42632970	27948267	7522084	6134118	59646795	0.781622
C-1	Human fecal sample	C	Male	36	MN	250	27.4	115	3.15	12.604	73101268	7310126800	46.36;46.45	6562295;8905914	99.55;98.56	98.11;92.84	91.76;80.52	C-1	146202536	100	30	90	3	0.9313	35	139228045	0.9523	66279339	66275918	6669367	6669054	0.999949	0.952247	6184522205	5884369981	533986300	100	30	90.5243	66275918	35969470	32020275	6669054	5314176	56857748	0.784892
C-10	Human fecal sample	C	Male	36	PS	250	19.3	66	1.27	5.0952	53534102	5353410200	46.15;46.3	8730517;6158125	99.52;98.18	97.59;91.16	89.2;76.78	C-10	107068204	100	30	88	4	0.9192	35	100619192	0.9398	47291892	47277258	6035408	6034518	0.9997	0.939486	4349061659	4033897943	445400979	100	30	87.7666	47277258	27692695	16682156	6034518	4829369	38062524	0.764466
C-11	Human fecal sample	C	Male	36	PS	250	18.4	53	0.98	3.9008	53592930	5359293000	45.29;45.47	8834900;6211339	99.56;98.22	97.91;91.59	90.35;78.3	C-11	107185860	100	30	89	3	0.9256	35	100926385	0.9416	47513663	47497908	5899059	5898223	0.99968	0.9413	4402915506	4112443619	447371105	100	30	88.8331	47497908	27636386	15591743	5898223	4670880	37214502	0.748661
C-12	Human fecal sample	C	Male	36	PS	250	19	55	1.05	4.18	54483057	5448305700	45.61;45.8	8905821;6295135	99.55;97.98	97.81;90.42	89.92;75.53	C-12	108966114	100	30	88	4	0.9202	35	101846559	0.9347	47559083	47544503	6728393	6727459	0.999705	0.934386	4401435260	4024743581	512348745	100	30	87.7906	47544503	27628085	17010559	6727459	5376665	38646541	0.762582
C-13	Human fecal sample	C	Male	36	MP	200	77.4	90	6.97	34.83	47117214	4711721400	46.12;46.35	5149120;3621791	99.56;97.92	97.81;90.6	90.1;75.83	C-13	94234428	100	30	89	3	0.9189	35	88056302	0.9344	41182825	41179204	5690652	5690264	0.999913	0.934358	3857513822	3503232846	443932533	100	30	88.6405	41179204	22952608	19123869	5690264	4517106	57766851	0.789861
C-14	Human fecal sample	C	Male	36	MP	200	61.8	90	5.56	27.81	61892342	6189234200	46;46.2	6854695;4818663	99.58;98.05	97.9;91.12	90.42;77.05	C-14	123784684	100	30	89	3	0.921	35	116114231	0.938	54516554	54511956	7081123	7080664	0.999917	0.937956	5116577419	4685308565	553366140	100	30	89.189	54511956	30314262	25454996	7080664	5627462	76361963	0.7899
C-15	Human fecal sample	C	Male	36	MP	200	73.8	80	5.9	29.52	88112061	8811206100	46.82;47	9785279;6857979	99.56;98.31	97.88;92.21	90.48;79.3	C-15	176224122	100	30	90	3	0.923	35	166782533	0.9464	79076778	79069548	8628977	8628273	0.999909	0.946337	7412492449	6899087636	659543316	100	30	89.7725	79069548	44166559	36766315	8628273	6855500	109515537	0.791252
C-16	Human fecal sample	C	Male	36	MP	200	55.2	73	4.03	20.148	38883617	3888361700	45.51;45.73	4163304;2955555	99.56;97.69	97.72;89.37	89.67;73.63	C-16	77767234	100	30	88	3	0.9171	35	71889603	0.9244	33217824	33214550	5453955	5453592	0.999904	0.924331	3110558424	2805807808	428580408	100	30	88.2681	33214550	18207940	16054057	5453592	4328920	47120865	0.79016
C-17	Human fecal sample	C	Male	36	MP	200	84.8	87	7.38	36.888	54906799	5490679900	46.68;46.9	5961079;4215402	99.55;97.91	97.71;90.39	89.74;75.54	C-17	109813598	100	30	89	3	0.9185	35	102364096	0.9322	47754337	47748951	6855422	6854947	0.99989	0.93206	4465399841	4075355622	530703397	100	30	88.6293	47748951	26389882	22998083	6854947	5455985	66895295	0.793665
C-18	Human fecal sample	C	Male	36	MP	200	89	87	7.74	38.715	87639092	8763909200	46.73;46.93	9692753;6814008	99.57;98.27	97.94;92.07	90.68;79.25	C-18	175278184	100	30	90	3	0.9242	35	165596349	0.9448	78375434	78363727	8845481	8844631	0.999853	0.944625	7355458730	6854297609	681370141	100	30	89.9374	78363727	43919527	35796830	8844631	6980472	108213143	0.788879
C-2	Human fecal sample	C	Male	36	MN	250	21.4	116	2.48	9.9296	64440838	6444083800	47.75;47.9	5799578;7822049	99.49;98.19	97.85;91.13	90.89;76.95	C-2	128881676	100	30	89	3	0.9258	35	121066581	0.9394	56798474	56794653	7469633	7469283	0.999934	0.9393	5270050608	4943988478	595548448	100	30	89.2922	56794653	30575195	28091381	7469283	5969100	49307328	0.786486
C-27	Human fecal sample	C	Male	36	MetaHIT	500	65.4	98	6.41	12.8184	65743975	6574397500	46.96;47.04	3123938;5018481	99.62;98.65	97.78;93.26	89.62;81.44	C-27	131487950	100	30	91	3	0.9265	35	125975443	0.9581	60359217	60329376	5257009	5255660	0.999516	0.957612	5648687437	5412441757	416004030	100	30	91.1503	60329376	35563035	21563384	5255660	4174315	80338820	0.769283
C-28	Human fecal sample	C	Male	36	MetaHIT	500	117	95	11.12	22.23	56461194	5646119400	45.72;45.83	2709435;4358781	99.66;98.25	98.07;91.26	90.58;76.97	C-28	112922388	100	30	90	3	0.9245	35	106707608	0.945	50359802	50341176	5988004	5987231	0.999644	0.944627	4767431211	4388802648	483267962	100	30	90.3679	50341176	29459947	19535408	5987231	4781875	69169470	0.780327
C-29	Human fecal sample	C	Male	36	MetaHIT	500	68.6	95	6.52	13.034	66827373	6682737300	47.41;47.5	3277377;5344262	99.65;98.53	98.14;92.79	91.25;80.2	C-29	133654746	100	30	91	2	0.9284	35	127720664	0.9556	61018716	60987900	5683232	5681717	0.999506	0.955129	5783349585	5405984241	455388038	100	30	91.2185	60987900	35811401	21348257	5681717	4512658	80758899	0.763635
C-3	Human fecal sample	C	Male	36	MN	250	19.8	110	2.18	8.712	46865896	4686589600	46.78;46.97	4152715;5588655	99.48;98.14	97.76;90.92	90.53;76.66	C-3	93731792	100	30	89	3	0.9251	35	87875099	0.9375	41143360	41140315	5588379	5588095	0.999927	0.937448	3810312344	3574837087	443725138	100	30	89.0974	41140315	21995400	20374822	5588095	4418301	35886734	0.782803
C-30	Human fecal sample	C	Male	36	MetaHIT	500	77.6	95	7.37	14.744	71704946	7170494600	46.66;46.76	3446246;5519923	99.65;98.58	97.97;92.99	90.36;80.7	C-30	143409892	100	30	91	3	0.9272	35	137226347	0.9569	65664682	65632888	5896983	5895552	0.999526	0.956429	6183267164	5844563532	467540736	100	30	91.0998	65632888	38533961	22868194	5895552	4702168	86779548	0.762885
C-31	Human fecal sample	C	Male	36	MetaHIT	500	114	98	11.17	22.344	70980150	7098015000	46.14;46.26	3714827;4565195	99.69;98.57	98.36;92.87	91.97;80.73	C-31	141960300	100	30	92	2	0.9328	35	135701436	0.9559	64845631	64816744	6010174	6009157	0.999567	0.955497	6143492434	5798111457	490700583	100	30	91.6548	64816744	37442084	24273029	6009157	4735110	86457702	0.765927
C-32	Human fecal sample	C	Male	36	MetaHIT	500	101	98	9.9	19.796	84042819	8404281900	46.36;46.5	4404788;5562819	99.68;98.61	98.31;93.13	91.74;81.29	C-32	168085638	100	30	92	2	0.9326	35	160973938	0.9577	77080754	77049909	6812430	6811285	0.99961	0.957316	7286179734	6910102600	552914083	100	30	91.6605	77049909	44655094	29396591	6811285	5397512	103177626	0.77126
C-37	Human fecal sample	C	Male	36	Q	200	38.2	92	3.51	17.572	67322980	6732298000	50.43;50.98	14938351;9353458	99.4;96.41	97.55;87.09	89.85;70.95	C-37	134645960	100	30	85	3	0.9112	35	122142881	0.9071	55188991	55185465	11764899	11764413	0.999938	0.907085	5122378786	4373980956	928908809	100	30	85.3583	55185465	29559094	26960277	11764413	9331269	75878707	0.78118
C-38	Human fecal sample	C	Male	36	Q	200	31.2	92	2.87	14.352	66420360	6642036000	49.4;49.88	14654155;8914281	99.43;96.88	97.74;88.83	90.46;74.24	C-38	132840720	100	30	86	3	0.9157	35	122291421	0.9206	56195686	56191906	9900049	9899559	0.999934	0.920526	5223325820	4564801989	784172856	100	30	86.4574	56191906	30438673	26581046	9899559	7857391	75933344	0.779466
C-39	Human fecal sample	C	Male	36	Q	200	28.6	92	2.63	13.156	77336918	7733691800	50.61;51.11	8629869;15136951	99.52;96.05	97.81;87.43	90.58;72.42	C-39	154673836	100	30	85	3	0.9144	35	141106679	0.9123	64153022	64149250	12800635	12800156	0.999943	0.912234	6011315759	4970692687	1018302391	100	30	85.0491	64149250	34286219	31014291	12800156	10132007	87254136	0.777603
C-4	Human fecal sample	C	Male	36	MN	250	26	117	3.04	12.168	57738903	5773890300	46.97;47.12	5185340;6990655	99.5;98.44	97.84;92.14	90.74;78.69	C-4	115477806	100	30	89	3	0.9262	35	109426292	0.9476	51831406	51828883	5763480	5763229	0.999952	0.94755	4805543768	4543529599	451232025	100	30	89.5651	51828883	28108261	25031251	5763229	4593238	44701901	0.784502
C-40	Human fecal sample	C	Male	36	Q	200	30.8	92	2.83	14.168	74343255	7434325500	49.69;50.14	8325464;14445342	99.53;96.27	97.9;88.25	90.96;74.13	C-40	148686510	100	30	86	3	0.9177	35	136437759	0.9176	62439911	62435801	11557937	11557387	0.999936	0.917561	5862633711	4939810694	925269787	100	30	85.962	62435801	33935180	27845631	11557387	8999683	83786983	0.767547
C-41	Human fecal sample	C	Male	36	Q	200	39.8	92	3.66	18.308	63770845	6377084500	50.81;51.37	7058001;12552425	99.51;95.58	97.76;86.1	90.4;70.17	C-41	127541690	100	30	84	3	0.913	35	114876001	0.9007	51448650	51445168	11978701	11978132	0.999934	0.900635	4822974787	3911650706	967334509	100	30	84.4615	51445168	27873671	24344088	11978132	9421313	71378502	0.779263
C-42	Human fecal sample	C	Male	36	Q	200	29.8	92	2.74	13.708	67747861	6774786100	49.86;50.35	7530225;13291823	99.51;95.97	97.72;87.12	90.22;71.75	C-42	135495722	100	30	85	3	0.9129	35	123160797	0.909	55756934	55752939	11646929	11646407	0.999931	0.908902	5215739948	4290810743	923356736	100	30	84.6911	55752939	30236924	26445562	11646407	9230186	76790515	0.780737
C-5	Human fecal sample	C	Male	36	MN	250	27.2	119	3.24	12.9472	71799065	7179906500	46.87;47	6512895;8826772	99.5;98.48	97.89;92.46	91;79.59	C-5	143598130	100	30	90	3	0.928	35	136355538	0.9496	64729626	64726569	6896286	6895996	0.999953	0.949519	6005166876	5704443696	542329201	100	30	89.8571	64726569	35165130	30961898	6895996	5471723	55476513	0.783018
C-6	Human fecal sample	C	Male	36	MN	250	22	114	2.51	10.032	67349335	6734933500	46.41;46.55	6085212;8234624	99.53;98.58	98;92.93	91.3;80.68	C-6	134698670	100	30	90	3	0.9301	35	128374399	0.953	61172856	61169941	6028687	6028467	0.999953	0.953004	5689831710	5428978311	474749275	100	30	90.3148	61169941	33026677	29567352	6028467	4773244	52370464	0.782077
C-7	Human fecal sample	C	Male	36	PS	250	21.2	50	1.06	4.24	61821239	6182123900	45.96;46.13	6686087;4455087	99.22;98.21	97.23;91.87	89.66;78.73	C-7	123642478	100	30	89	3	0.9227	35	116778873	0.9445	55194011	55179261	6390851	6389961	0.99974	0.944243	5090380298	4806405938	489400654	100	30	88.9621	55179261	32196634	20257619	6389961	5104880	44707534	0.768796
C-8	Human fecal sample	C	Male	36	PS	250	22	54	1.19	4.752	70158450	7015845000	45.56;45.74	7595477;5050332	99.23;98.31	97.27;92.23	89.83;79.4	C-8	140316900	100	30	89	3	0.9238	35	132905598	0.9472	62999781	62981057	6906036	6905078	0.999711	0.946908	5814570954	5511970293	527908370	100	30	89.2203	62981057	36699844	22815452	6905078	5511187	50604388	0.765624
C-9	Human fecal sample	C	Male	36	PS	250	22.2	54	1.2	4.7952	60469451	6046945100	46.06;46.2	9967045;7047006	99.52;98.35	97.66;92.04	89.52;78.8	C-9	120938902	100	30	88	4	0.9222	35	114383358	0.9458	54139524	54122448	6104310	6103241	0.999692	0.945503	4978623834	4681403297	447291459	100	30	88.3908	54122448	31811891	18571831	6103241	4888507	42977282	0.76157
D-1	Human fecal sample	D	Male	31	MN	250	49.4	96	4.74	18.9696	72454418	7245441800	44.84;44.96	6919041;9518458	99.36;98.97	97.84;95.1	91.63;85.45	D-1	144908836	100	30	92	2	0.9397	36	139828779	0.9649	67619148	67610486	4590483	4589947	0.999872	0.96482	6255781357	6220566743	351158081	100	30	91.749	67610486	40688093	26586771	4589947	3437179	57208063	0.796791
D-10	Human fecal sample	D	Male	31	PS	250	27.6	58	1.6	6.4032	86278709	8627870900	45.07;45.15	9881787;7713028	99.57;98.88	98.08;93.66	91.2;81.96	D-10	172557418	100	30	92	3	0.9309	35	164771926	0.9549	78873914	78817301	7024098	7021126	0.999295	0.954208	7449275276	7156219431	543482456	100	30	92.0039	78817301	47842679	26573972	7021126	5701929	112165780	0.777144
D-11	Human fecal sample	D	Male	31	PS	250	21.4	51	1.09	4.3656	77961014	7796101400	45.29;45.43	11966433;6862851	99.63;98.79	98.26;92.99	91.15;79.93	D-11	155922028	100	30	92	3	0.9287	35	148520420	0.9525	70836112	70788178	6848196	6845480	0.999336	0.951898	6720234216	6341868121	537483387	100	30	91.6279	70788178	43572125	23493776	6845480	5599782	101956727	0.783158
D-12	Human fecal sample	D	Male	31	PS	250	23.2	86	2	7.9808	78429967	7842996700	44.98;45.06	12019197;6878105	99.64;98.9	98.35;93.61	91.6;81.39	D-12	156859934	100	30	92	2	0.9312	35	150107382	0.957	71930934	71888763	6245514	6243024	0.999422	0.956398	6833212461	6500716344	488276367	100	30	92.1354	71888763	43992916	22163575	6243024	5099242	101133967	0.768219
D-13	Human fecal sample	D	Male	31	MP	200	22.2	76	1.69	8.436	125744470	12574447000	47.28;47.39	11914360;20702538	99.51;98.57	97.83;93.44	90.77;81.89	D-13	251488940	100	30	90	3	0.9284	35	240066460	0.9546	114897134	114845790	10272192	10269308	0.99956	0.954161	10672221043	10145492578	774495785	100	30	89.9822	114845790	69785154	47823035	10269308	8382387	164837670	0.815865
D-14	Human fecal sample	D	Male	31	MP	200	25.8	76	1.96	9.804	60323525	6032352500	47.18;47.32	5660188;9883793	99.44;98.25	97.47;91.91	89.53;78.48	D-14	120647050	100	30	88	3	0.9217	35	113807869	0.9433	53806968	53789875	6193933	6192783	0.99969	0.94302	4958111240	4650399847	462618600	100	30	88.5199	53789875	32379731	23040806	6192783	5064940	77979787	0.816236
D-15	Human fecal sample	D	Male	31	MP	200	25.2	74	1.86	9.324	67913339	6791333900	46.99;47.13	6398081;11187158	99.48;98.16	97.62;91.42	89.95;77.34	D-15	135826678	100	30	88	3	0.9216	35	127681863	0.94	60117597	60099562	7446669	7445408	0.999708	0.93976	5566500974	5158786521	566983937	100	30	88.4666	60099562	36230073	25745773	7445408	6118825	87590396	0.817307
D-16	Human fecal sample	D	Male	31	MP	200	30.2	81	2.45	12.231	57625592	5762559200	45.57;45.72	5399363;9443081	99.46;98.06	97.51;91.03	89.49;76.68	D-16	115251184	100	30	88	3	0.9203	35	107943351	0.9366	50635715	50618310	6671921	6670813	0.999667	0.93628	4675186711	4327076040	504710861	100	30	88.103	50618310	28871368	23966399	6670813	5410984	72989457	0.80736
D-17	Human fecal sample	D	Male	31	MP	200	33.8	81	2.74	13.689	59776118	5977611800	45.57;45.69	5633959;9872842	99.47;98.15	97.53;91.37	89.56;77.32	D-17	119552236	100	30	88	3	0.9211	35	112255411	0.939	52803156	52789354	6649099	6648240	0.999746	0.938727	4875195443	4531954897	501891348	100	30	88.2947	52789354	30353696	24442712	6648240	5376291	75970840	0.806637
D-18	Human fecal sample	D	Male	31	MP	200	32	81	2.59	12.96	66098827	6609882700	45.81;45.91	6172460;10821717	99.39;98.19	97.18;91.48	88.54;77.48	D-18	132197654	100	30	88	4	0.9181	35	124213745	0.9396	58499416	58480356	7214913	7213876	0.999685	0.93931	5335519976	5026153181	528627111	100	30	87.7015	58480356	33702246	27015648	7213876	5875124	83924631	0.807696
D-2	Human fecal sample	D	Male	31	MN	250	42.8	106	4.54	18.1472	63747415	6374741500	46;46.1	5951965;8211889	99.41;98.63	97.82;92.73	90.86;79.37	D-2	127494830	100	30	90	3	0.9304	35	121100808	0.9498	57546645	57540180	6007518	6006920	0.999888	0.949743	5313985827	5131186047	470913212	100	30	90.1506	57540180	33236208	26774073	6006920	4893165	51487594	0.810487
D-27	Human fecal sample	D	Male	31	MetaHIT	500	111	96	10.66	21.312	80829695	8082969500	45.21;45.34	18607199;24609353	99.49;98.07	98.11;91.69	91.36;78.64	D-27	161659390	100	30	89	3	0.9277	35	151835458	0.9392	71472774	71417418	8889910	8886669	0.999249	0.938526	6679701921	6171459012	678720211	100	30	89.1758	71417418	43837491	25153614	8886669	7267889	102530020	0.791559
D-28	Human fecal sample	D	Male	31	MetaHIT	500	98.6	96	9.47	18.9312	95938890	9593889000	44.9;45.03	22134982;29378346	99.49;98.07	98.06;91.71	91.21;78.57	D-28	191877780	100	30	89	3	0.9268	35	180311195	0.9397	84938344	84850529	10434507	10429778	0.999	0.938779	7930785725	7313849476	787752817	100	30	89.0041	84850529	51191590	31321204	10429778	8493952	120620125	0.789417
D-29	Human fecal sample	D	Male	31	MetaHIT	500	166	96	15.94	31.872	65159208	6515920800	44.9;45.03	14820154;19718686	99.45;97.91	97.85;90.99	90.48;77.16	D-29	130318416	100	30	88	3	0.9243	35	121654606	0.9335	56900686	56865528	7853234	7850997	0.999404	0.932961	5284004895	4870969804	592701055	100	30	88.3985	56865528	34430154	21179602	7850997	6405379	81938106	0.793253
D-3	Human fecal sample	D	Male	31	MN	250	40.2	111	4.46	17.8488	59992572	5999257200	44.89;45.03	5598260;7772881	99.35;98.58	97.62;92.42	90.38;78.57	D-3	119985144	100	30	90	3	0.9287	35	113633480	0.9471	53854664	53850011	5924152	5923714	0.999914	0.946982	4957890509	4775164842	458839629	100	30	89.6986	53850011	30355580	25616987	5923714	4739284	48118277	0.801482
D-30	Human fecal sample	D	Male	31	MetaHIT	500	117	96	11.23	22.464	84047633	8404763300	44.76;44.82	19226021;25445097	99.48;98.03	98.01;91.44	91.05;78.13	D-30	168095266	100	30	89	3	0.9268	35	157515162	0.9371	73952943	73877638	9609276	9604989	0.999017	0.936137	6894774512	6376190625	731955156	100	30	88.9864	73877638	44516806	27432704	9604989	7807477	105277722	0.789741
D-31	Human fecal sample	D	Male	31	MetaHIT	500	123	96	11.81	23.616	46091117	4609111700	45.41;45.55	10365568;13763717	99.45;97.48	97.8;89.07	90.14;73.35	D-31	92182234	100	30	87	4	0.9203	35	84823759	0.9202	39025384	38995681	6772991	6770794	0.999274	0.919506	3629923380	3263967036	524869640	100	30	87.5244	38995681	23495476	15279963	6770794	5513634	57055667	0.799703
D-32	Human fecal sample	D	Male	31	MetaHIT	500	128	96	12.29	24.576	67158929	6715892900	44.68;44.78	15364638;20366295	99.46;97.89	97.87;90.79	90.41;76.89	D-32	134317858	100	30	88	3	0.9243	35	125207600	0.9322	58457233	58409278	8293134	8290306	0.999211	0.931439	5439487335	5008056167	630355918	100	30	88.5461	58409278	35097379	22750906	8290306	6725913	84259452	0.796679
D-37	Human fecal sample	D	Male	31	Q	200	33.6	92	3.09	15.456	76086652	7608665200	49.29;49.69	37733246;11933963	99.08;98.5	97.42;93.42	90.54;82.02	D-37	152173304	100	30	88	3	0.9279	35	144600105	0.9502	68932998	68925282	6734109	6732331	0.999881	0.95012	6164636031	6176443528	489048167	100	30	88.7389	68925282	37108724	34236233	6732331	5443940	93620763	0.787767
D-38	Human fecal sample	D	Male	31	Q	200	36.8	92	3.39	16.928	79980917	7998091700	48.8;49.18	39843302;12532518	99.17;98.58	97.86;93.84	92;83.28	D-38	159961834	100	30	89	3	0.9339	36	152533953	0.9536	72915724	72907544	6702505	6700700	0.999881	0.953451	6593006370	6592788081	506776747	100	30	89.7781	72907544	39402832	35656408	6700700	5369253	98550127	0.785698
D-39	Human fecal sample	D	Male	31	Q	200	35.2	92	3.24	16.192	80336550	8033655000	48.77;49.14	39636978;12547784	99.13;98.45	97.62;92.96	91.04;80.88	D-39	160673100	100	30	89	3	0.9284	35	152229751	0.9475	72303093	72297854	7623565	7622233	0.999922	0.947377	6511481205	6452385913	567561398	100	30	88.8951	72297854	40050387	35510368	7622233	6160103	100670341	0.79998
D-4	Human fecal sample	D	Male	31	MN	250	37.6	119	4.47	17.8976	95173674	9517367400	45.34;45.46	8988969;12456183	99.42;98.79	97.86;93.48	91.01;80.95	D-4	190347348	100	30	90	3	0.9324	35	181732737	0.9547	86840108	86830050	8052521	8051705	0.999885	0.954633	8018806360	7799819362	625885243	100	30	90.4978	86830050	49975176	40010669	8051705	6544663	76849199	0.806253
D-40	Human fecal sample	D	Male	31	Q	200	44	92	4.05	20.24	104510489	10451048900	47.93;48.25	52124446;16471978	99.17;98.7	97.82;94.25	91.82;83.84	D-40	209020978	100	30	89	3	0.9335	36	199908355	0.9564	95857879	95850650	8192597	8190936	0.999919	0.956326	8654695680	8674829356	611645388	100	30	89.7542	95850650	53466220	45467137	8190936	6599793	132015037	0.795425
D-41	Human fecal sample	D	Male	31	Q	200	35	92	3.22	16.1	63705213	6370521300	47.98;48.48	10003586;5843838	98.87;96.48	95.85;87.36	86.39;71.32	D-41	127410426	100	30	82	4	0.9022	35	115305349	0.905	52196179	52192019	10912991	10912322	0.999922	0.904921	4614890156	4118580175	783483254	100	30	82.5434	52192019	29922109	23358009	10912322	8834686	75313321	0.798264
D-4-19	Human fecal sample	D	Male	31	ZYMO	100	50	87	4.35	43.5	75818219	7581821900	45.29;45.7	51743052;8556099	98.66;98.61	96.47;92.9	88.48;80.2	D-4-19	151636438	100	30	86	5	0.9173	35	141677006	0.9343	66518821	66483240	8639364	8636912	0.99948	0.933835	5688330217	5917811828	610166692	100	30	86.2713	66483240	38583699	29454692	8636912	7030028	58258672	0.802609
D-42	Human fecal sample	D	Male	31	Q	200	42.4	92	3.9	19.504	59277708	5927770800	48.56;49.18	9391624;5550028	98.9;95.99	95.98;85.97	86.63;68.94	D-42	118555416	100	30	82	4	0.9013	35	106039835	0.8944	47331816	47327705	11376203	11375456	0.999915	0.894357	4199918033	3656481348	844556826	100	30	82.0606	47327705	26962954	22005034	11375456	9260986	69479136	0.803463
D-4-20	Human fecal sample	D	Male	31	ZYMO	100	21.2	115	2.44	24.38	70692460	7069246000	45.12;45.56	47617639;7897055	98.65;98.5	96.42;92.43	88.3;79.25	D-4-20	141384920	100	30	85	5	0.9162	35	131571486	0.9306	61522656	61474546	8526174	8522819	0.999243	0.929886	5255566247	5443558605	607613789	100	30	86.0012	61474546	36112227	26831738	8522819	6954559	54312156	0.806338
D-4-21	Human fecal sample	D	Male	31	ZYMO	100	22.6	115	2.6	25.99	63787944	6378794400	44.82;45.27	43141256;7118063	98.67;98.51	96.46;92.35	88.37;78.92	D-4-21	127575888	100	30	85	5	0.9159	35	118684850	0.9303	55473814	55431337	7737222	7734188	0.999259	0.929618	4745015053	4896756476	549626522	100	30	85.9331	55431337	32447631	24618002	7734188	6322128	49250337	0.808077
D-4-22	Human fecal sample	D	Male	31	ZYMO	100	13.2	115	1.52	15.18	85833658	8583365800	45.35;45.75	58730221;9716763	98.63;98.77	96.4;93.71	88.38;81.97	D-4-22	171667316	100	30	86	5	0.9188	35	161307946	0.9397	76199931	76094793	8908084	8901734	0.998657	0.938392	6488177754	6843055504	625569479	100	30	86.6391	76094793	45467427	31692757	8901734	7294841	66090040	0.806514
D-4-23	Human fecal sample	D	Male	31	ZYMO	100	13.4	103	1.38	13.802	82492365	8249236500	45.48;45.88	56601172;9301411	98.69;98.64	96.65;93.18	89.13;81.16	D-4-23	164984730	100	30	86	5	0.9205	35	154442156	0.9361	72622164	72561253	9197828	9193619	0.999184	0.935336	6234230737	6513058286	663868855	100	30	86.907	72561253	42668898	31904017	9193619	7503215	63886508	0.808373
D-4-24	Human fecal sample	D	Male	31	ZYMO	100	12.9	115	1.48	14.835	62405693	6240569300	45.15;45.56	42442575;6931262	98.65;98.51	96.46;92.44	88.51;79.44	D-4-24	124811386	100	30	86	5	0.9174	35	116164954	0.9307	54316527	54234294	7531900	7526508	0.998538	0.929363	4646743548	4819773509	537804219	100	30	86.2478	54234294	32176593	22837728	7526508	6119221	47703691	0.804432
D-5	Human fecal sample	D	Male	31	MN	250	39.2	97	3.8	15.2096	64572163	6457216300	45.72;45.85	6008604;8275255	99.4;98.65	97.75;92.72	90.58;79.38	D-5	129144326	100	30	90	3	0.9301	35	122593823	0.9493	58227119	58218012	6139585	6138834	0.999845	0.949131	5366604280	5194008703	477442181	100	30	90.0515	58218012	33540515	27075738	6138834	5004667	52005846	0.808987
D-6	Human fecal sample	D	Male	31	MN	250	43.8	118	5.17	20.6736	89025508	8902550800	45.48;45.61	8427426;11639057	99.41;98.84	97.8;93.68	90.81;81.21	D-6	178051016	100	30	90	3	0.9316	35	170326748	0.9566	81561594	81552601	7203560	7202891	0.99989	0.956513	7518665729	7331061254	551610136	100	30	90.4322	81552601	47339516	37296531	7202891	5889838	72241354	0.809506
D-7	Human fecal sample	D	Male	31	PS	250	23.6	52	1.23	4.9088	75000856	7500085600	45.34;45.44	8504944;6667772	99.56;98.65	98.06;92.64	91.18;79.9	D-7	150001712	100	30	92	3	0.9294	35	142129304	0.9475	67476676	67430740	7175952	7172739	0.999331	0.946884	6378327419	6063683185	570233110	100	30	91.6134	67430740	40477454	23665301	7172739	5748168	96321188	0.777055
D-8	Human fecal sample	D	Male	31	PS	250	27.8	52	1.45	5.7824	50546827	5054682700	44.86;44.95	5649325;4458685	99.53;98.77	97.87;93.03	90.48;80.41	D-8	101093654	100	30	91	3	0.9274	35	96091544	0.9505	45785866	45754217	4519812	4518006	0.999322	0.949876	4300537421	4119355555	347677910	100	30	91.3037	45754217	27705033	15830213	4518006	3663324	65551146	0.780031
D-9	Human fecal sample	D	Male	31	PS	250	19.7	54	1.06	4.2552	83393497	8339349700	45.15;45.25	9465603;7457401	99.56;98.79	98.04;93.14	90.98;80.63	D-9	166786994	100	30	92	3	0.929	35	158682641	0.9514	75675759	75628393	7331123	7328465	0.999386	0.950825	7142999055	6815066528	571042714	100	30	91.617	75628393	45614989	26266858	7328465	5956824	107918921	0.778469
E-1	Human fecal sample	E	Female	35	MN	250	15.4	118	1.82	7.2688	62571470	6257147000	46.49;46.68	15917922;12045625	99.47;98.3	98.14;92.25	91.58;79.64	E-1	125142940	100	30	91	3	0.9275	35	117763184	0.941	55689393	55664538	6384398	6382573	0.999562	0.940618	5273759817	4923326116	506701016	100	30	90.9323	55664538	32684640	23957223	6382573	5205552	79269513	0.803082
E-13	Human fecal sample	E	Female	35	MP	200	47	50	2.35	11.75	87320684	8732068400	48.39;48.51	10279314;14355053	99.58;98.27	98.04;92.12	91.07;79.29	E-13	174641368	100	30	90	3	0.9265	35	165202361	0.946	78204517	78184553	8793327	8791966	0.99975	0.945716	7313615594	6866321581	679125153	100	30	89.9671	78184553	45667151	35495518	8791966	7234553	111879049	0.811719
E-14	Human fecal sample	E	Female	35	MP	200	25.8	81	2.09	10.449	58072007	5807200700	48.32;48.5	6769032;9483471	99.58;98.09	98.09;91.46	91.26;77.94	E-14	116144014	100	30	90	3	0.9256	35	109348174	0.9415	51488847	51474850	6370480	6369364	0.999734	0.941237	4823081392	4480322858	501889677	100	30	89.6943	51474850	30392636	22777574	6369364	5232164	74059439	0.812255
E-15	Human fecal sample	E	Female	35	MP	200	22.6	88	1.99	9.944	61929184	6192918400	48.55;48.64	4307258;9214916	99.57;98.7	97.91;93.85	90.89;82.87	E-15	123858368	100	30	91	3	0.9291	35	118304675	0.9552	56685082	56658688	4934511	4932182	0.999534	0.954716	5326965229	5120842499	368256660	100	30	91.4681	56658688	34924312	21283797	4932182	3997776	79440107	0.804487
E-16	Human fecal sample	E	Female	35	MP	200	24.4	88	2.15	10.736	52557201	5255720100	49.36;49.46	3525487;7586913	99.54;98.15	97.62;90.98	89.67;76.42	E-16	105114402	100	30	89	3	0.9194	35	98248283	0.9347	45983374	45966307	6281535	6279883	0.999636	0.934339	4301190211	3993808007	478132117	100	30	89.328	45966307	27258525	20039776	6279883	5162234	65946453	0.8117
E-17	Human fecal sample	E	Female	35	MP	200	20.6	85	1.75	8.755	33845689	3384568900	47.9;48.01	2204933;4734754	99.49;97.82	97.33;89.12	88.66;73	E-17	67691378	100	30	88	4	0.9158	35	62192792	0.9188	28562051	28551775	5068690	5067650	0.999653	0.918451	2654993456	2443880235	385524973	100	30	88.2145	28551775	16511450	12829095	5067650	4136608	41220065	0.804048
E-18	Human fecal sample	E	Female	35	MP	200	34.6	85	2.94	14.705	68960244	6896024400	48.55;48.61	4623070;9893613	99.55;98.26	97.68;91.47	89.9;77.16	E-18	137920488	100	30	89	3	0.9201	35	129440729	0.9385	60849762	60835394	7741205	7739743	0.999767	0.938298	5692346707	5291024492	591122560	100	30	89.4401	60835394	35532253	27106698	7739743	6338871	86931878	0.807586
E-2	Human fecal sample	E	Female	35	MN	250	19.3	118	2.28	9.1096	78176697	7817669700	46.33;46.52	19977019;15126611	99.51;98.43	98.27;92.84	91.87;80.81	E-2	156353394	100	30	91	3	0.9289	35	147864482	0.9457	70293235	70267280	7278012	7276281	0.999637	0.945364	6667639105	6250639334	574583711	100	30	91.2847	70267280	41236385	30466571	7276281	5960864	99865678	0.804408
E-27	Human fecal sample	E	Female	35	MetaHIT	500	38.8	97	3.76	7.5272	82888544	8288854400	45.87;46.06	18801928;12377625	99.24;98.62	97.47;93.55	90.49;82.21	E-27	165777088	100	30	89	3	0.9319	35	158319020	0.955	75765618	75696157	6787784	6784280	0.9991	0.954152	6826570839	6826963284	497332207	100	30	89.4625	75696157	45157810	29972548	6784280	5553255	104829146	0.795576
E-28	Human fecal sample	E	Female	35	MetaHIT	500	41.6	97	4.04	8.0704	75662774	7566277400	46.46;46.67	17134609;11226992	99.2;98.49	97.27;92.92	89.8;80.86	E-28	151325548	100	30	89	3	0.9291	35	143760889	0.95	68450677	68398429	6859535	6856840	0.999254	0.949302	6140552287	6128124851	497634333	100	30	88.8687	68398429	40273375	28745449	6856840	5625942	95426057	0.799966
E-29	Human fecal sample	E	Female	35	MetaHIT	500	25.2	97	2.44	4.8888	105268840	10526884000	45.41;45.57	23901382;15572007	99.24;98.84	97.48;94.49	90.53;84.2	E-29	210537680	100	30	90	3	0.934	35	202392166	0.9613	97522944	97416275	7346278	7341461	0.998922	0.960275	8779391978	8879848522	527007749	100	30	89.9534	97416275	57385367	40023761	7341461	6008835	133952000	0.795371
E-3	Human fecal sample	E	Female	35	MN	250	14.3	117	1.67	6.6924	81030147	8103014700	46.15;46.31	14278239;11001973	99.63;98.61	98.47;93.25	92.19;81.49	E-3	162060294	100	30	92	3	0.9329	35	154434409	0.9529	73830735	73795175	6772939	6770757	0.999525	0.952492	7070045233	6620463176	550836328	100	30	92.2599	73795175	43885333	30293380	6770757	5522653	104112752	0.800634
E-30	Human fecal sample	E	Female	35	MetaHIT	500	31.8	95	3.02	6.042	101884558	10188455800	45.43;45.59	23074515;14912714	99.25;98.79	97.52;94.36	90.7;84.14	E-30	203769116	100	30	90	3	0.9347	35	195631663	0.9601	94133863	94048350	7363937	7359470	0.999103	0.959204	8485038458	8579594756	537373585	100	30	90.056	94048350	55327160	38813475	7359470	6006274	129412014	0.795442
E-31	Human fecal sample	E	Female	35	MetaHIT	500	29	95	2.76	5.51	67140577	6714057700	46.9;47.11	15117013;9870891	99.22;98.36	97.43;92.51	90.36;80.29	E-31	134281154	100	30	89	3	0.9302	35	127219907	0.9474	60368265	60311373	6483377	6479956	0.999079	0.946542	5441001064	5394898253	485879591	100	30	89.0758	60311373	35879986	24920865	6479956	5262316	84639785	0.802053
E-32	Human fecal sample	E	Female	35	MetaHIT	500	77	95	7.32	14.63	41405739	4140573900	46.07;46.33	9242449;6007524	99.09;98.14	96.81;91.22	88.33;77.22	E-32	82811478	100	30	87	3	0.9223	35	77585551	0.9369	36426243	36406957	4733065	4731888	0.999488	0.936414	3232882107	3203863404	341005081	100	30	87.4032	36406957	20895680	15908659	4731888	3869267	51192300	0.793973
E-37	Human fecal sample	E	Female	35	Q	200	16.2	92	1.49	7.452	62979591	6297959100	51.75;52.24	4899921;6992925	99.61;95.92	97.93;86.15	90.59;69.65	E-37	125959182	100	30	86	3	0.9135	35	113726955	0.9029	51020823	50998416	11685309	11680948	0.999568	0.902497	4845397720	3972558254	961823921	100	30	86.0307	50998416	29792055	21883986	11680948	9629403	74946340	0.801366
E-38	Human fecal sample	E	Female	35	Q	200	11.7	92	1.08	5.382	64829047	6482904700	49.82;50.26	5087146;7090105	99.63;96.49	98.06;88.12	91.03;73.35	E-38	129658094	100	30	87	3	0.9176	35	118984315	0.9177	54419793	54387614	10144729	10138505	0.999407	0.917133	5171461272	4362718325	831999925	100	30	87.1739	54387614	30827585	24088972	10138505	8295284	76841653	0.790821
E-39	Human fecal sample	E	Female	35	Q	200	8.2	92	0.75	3.772	56994817	5699481700	52.52;52.97	4434731;6232902	99.6;96.23	97.86;87.21	90.36;71.69	E-39	113989634	100	30	86	3	0.9145	35	103815819	0.9107	47079376	47061214	9657067	9653255	0.999613	0.910396	4457826669	3729108511	783298298	100	30	86.4387	47061214	27617876	20213335	9653255	7961746	68936663	0.803761
E-4	Human fecal sample	E	Female	35	MN	250	20.4	116	2.37	9.4656	85514864	8551486400	46.06;46.24	14942427;11504304	99.63;98.49	98.41;92.67	91.94;80.24	E-4	171029728	100	30	92	3	0.931	35	162261828	0.9487	77207536	77179897	7846756	7844917	0.999648	0.948401	7387102816	6876340393	640221565	100	30	91.8818	77179897	45231250	33595380	7844917	6390707	109841948	0.804222
E-40	Human fecal sample	E	Female	35	Q	200	9.3	92	0.86	4.278	67574581	6757458100	54.01;54.45	5177857;7451881	99.52;96	97.48;86.39	89.25;69.96	E-40	135149162	100	30	85	3	0.9087	35	122400407	0.9057	55184299	55167492	12031809	12028512	0.999698	0.905396	5170692234	4278964517	949535107	100	30	84.9861	55167492	32620551	23997347	12028512	10031465	81983200	0.811271
E-41	Human fecal sample	E	Female	35	Q	200	12	92	1.1	5.52	75678844	7567884400	54.05;54.52	5865091;8332266	99.54;96.16	97.59;87.01	89.55;71.12	E-41	151357688	100	30	85	3	0.9106	35	137786981	0.9103	62495452	62478404	12796077	12792831	0.999729	0.910093	5867331367	4896378808	1014338938	100	30	85.5033	62478404	37063332	26894102	12792831	10647001	92321446	0.810657
E-4-19	Human fecal sample	E	Female	35	ZYMO	100	10.6	58	0.61	6.148	89923616	8992361600	46.36;46.42	5158208;7606579	99.7;99.05	98.3;94.55	91.28;83.3	E-4-19	179847232	100	30	93	3	0.9336	35	173132962	0.9627	83448932	83363059	6235098	6231977	0.99899	0.961695	7939574744	7601401498	479399959	100	30	92.6258	83363059	51575376	30199849	6231977	5140785	68873531	0.800722
E-42	Human fecal sample	E	Female	35	Q	200	10.9	92	1	5.014	70045819	7004581900	53.63;54.05	5477957;7583164	99.58;96.42	97.82;87.85	90.38;72.82	E-42	140091638	100	30	87	3	0.9146	35	128527330	0.9175	58784009	58766171	10959312	10956097	0.999697	0.917174	5559857188	4692947047	878539350	100	30	86.633	58766171	34983355	24479816	10956097	9033045	85791090	0.805361
E-4-20	Human fecal sample	E	Female	35	ZYMO	100	8.2	58	0.48	4.756	84006334	8400633400	45.88;45.98	4829577;7064784	99.67;99.08	98.3;95.01	91.46;84.86	E-4-20	168012668	100	30	93	2	0.9366	35	162205758	0.9654	78428275	78311982	5349208	5345256	0.998542	0.96403	7464338492	7210272298	410813648	100	30	93.1376	78311982	49313634	25273997	5345256	4306279	62897299	0.791555
E-4-21	Human fecal sample	E	Female	35	ZYMO	100	13.4	58	0.78	7.772	62869591	6286959100	46.81;46.9	3590002;5264828	99.47;98.69	97.63;92.71	89.74;79.25	E-4-21	125739182	100	30	91	3	0.9265	35	119043406	0.9467	56417605	56371027	6208196	6205572	0.999195	0.945987	5333764751	5026593130	484747197	100	30	91.1755	56371027	34329775	21258683	6205572	4952462	47467333	0.797584
E-4-22	Human fecal sample	E	Female	35	ZYMO	100	13.9	58	0.81	8.062	69257482	6925748200	46.72;46.81	3937310;5779325	99.67;98.83	98.06;93.13	90.19;79.75	E-4-22	138514964	100	30	91	3	0.9267	35	131996082	0.9529	62943131	62890975	6109820	6107566	0.999193	0.952168	5964189522	5621060333	469698154	100	30	91.4019	62890975	38542202	24215839	6107566	5054995	53286636	0.806396
E-4-23	Human fecal sample	E	Female	35	ZYMO	100	8.2	58	0.48	4.756	74573992	7457399200	46.56;46.67	4233954;6226056	99.69;98.94	98.19;93.85	90.68;81.54	E-4-23	149147984	100	30	92	3	0.9302	35	142890248	0.958	68521487	68441177	5847274	5843887	0.998852	0.956944	6506022706	6184330415	453334312	100	30	92.0902	68441177	42397966	25186268	5843887	4825971	57104156	0.804394
E-4-24	Human fecal sample	E	Female	35	ZYMO	100	10.4	58	0.6	6.032	90168528	9016852800	47.07;47.15	5111794;7500086	99.67;99	98.11;94.29	90.46;82.87	E-4-24	180337056	100	30	92	3	0.9314	35	173186046	0.9603	83272405	83211023	6641236	6638966	0.999278	0.959653	7888846218	7580738040	506052676	100	30	92.3122	83211023	50987055	31974227	6638966	5455984	69807843	0.805521
E-5	Human fecal sample	E	Female	35	MN	250	17.6	116	2.04	8.1664	67246376	6724637600	46.21;46.39	11702186;9026838	99.62;98.47	98.36;92.47	91.75;79.65	E-5	134492752	100	30	92	3	0.9298	35	127442533	0.9476	60564661	60539042	6313211	6311435	0.999584	0.947185	5790924891	5376281693	513285049	100	30	91.6912	60539042	35470333	26044904	6311435	5148938	85876277	0.80175
E-6	Human fecal sample	E	Female	35	MN	250	15	113	1.7	6.78	53265190	5326519000	46.15;46.32	9241799;7137808	99.61;98.3	98.27;91.64	91.41;78.18	E-6	106530380	100	30	91	3	0.9283	35	100209571	0.9407	47242741	47218011	5724089	5722337	0.999489	0.940186	4513287042	4171055809	467996025	100	30	91.3787	47218011	27747816	20338160	5722337	4661223	67567190	0.803677
F-1	Human fecal sample	F	Male	30	MN	250	18.2	119	2.17	8.6632	89666118	8966611800	42.32;42.43	8435034;11542259	99.45;98.96	97.94;94.14	91.25;82.37	F-1	179332236	100	30	91	3	0.9348	35	172009981	0.9592	82579578	82574162	6850825	6850383	0.999934	0.959106	7634853117	7485397888	531350830	100	30	90.9984	82574162	50096662	34357705	6850383	5603224	74996924	0.814856
F-10	Human fecal sample	F	Male	30	PS	250	11.2	48	0.54	2.1504	83506656	8350665600	43.59;43.7	12795204;7327281	99.66;98.84	98.45;93.24	91.83;80.8	F-10	167013312	100	30	92	2	0.932	35	159332531	0.954	76084131	76074337	7164269	7163727	0.999874	0.95389	7249862907	6879249139	578475959	100	30	92.3192	76074337	49414393	24046366	7163727	5931465	114192771	0.808516
F-11	Human fecal sample	F	Male	30	PS	250	11.4	52	0.59	2.3712	71308960	7130896000	43.51;43.62	10776875;6159595	99.65;98.66	98.33;92.18	91.29;78.44	F-11	142617920	100	30	92	3	0.9283	35	135005471	0.9466	63930330	63907350	7144811	7143509	0.99965	0.946292	6083912136	5710229156	577867706	100	30	91.6729	63907350	41162536	20196463	7143509	5893833	95907777	0.803325
F-12	Human fecal sample	F	Male	30	PS	250	10.2	46	0.47	1.8768	98945825	9894582500	43.2;43.27	15147855;8652797	99.66;98.95	98.46;93.96	91.9;82.41	F-12	197891650	100	30	93	2	0.9338	35	189779634	0.959	91126448	91113234	7526738	7526043	0.999857	0.958871	8682009833	8293431968	597727559	100	30	92.611	91113234	58875926	27577636	7526043	6198395	134398490	0.798555
F-13	Human fecal sample	F	Male	30	MP	200	17.9	81	1.45	7.2495	56300534	5630053400	44.5;44.64	5247338;9225514	99.42;98.13	97.24;91.11	88.59;76.61	F-13	112601068	100	30	88	4	0.9179	35	105425342	0.9363	49456127	49450094	6513088	6512591	0.999881	0.936161	4521070671	4231533503	483555129	100	30	87.619	49450094	29617991	21783933	6512591	5358153	74305867	0.819427
F-14	Human fecal sample	F	Male	30	MP	200	15.6	63	0.98	4.914	73482571	7348257100	44.35;44.5	6901121;12018091	99.48;98.38	97.64;92.33	90.01;79.26	F-14	146965142	100	30	89	3	0.9239	35	139173697	0.947	66035869	66029588	7101959	7101444	0.999906	0.946895	6113751084	5738428214	536417335	100	30	89.0237	66029588	39472665	28336548	7101444	5784246	97558936	0.812486
F-15	Human fecal sample	F	Male	30	MP	200	13.5	78	1.05	5.265	60226471	6022647100	44.4;44.58	4768491;3115130	99.17;98.4	96.99;91.91	89.06;78.03	F-15	120452942	100	30	88	3	0.9196	35	113008079	0.9382	53172643	53165559	6662793	6662056	0.999868	0.938069	4867803114	4643671963	508232963	100	30	88.6753	53165559	32253997	22580818	6662056	5446595	79785355	0.818947
F-16	Human fecal sample	F	Male	30	MP	200	21.6	84	1.81	9.072	42960109	4296010900	44.03;44.23	3368452;2200237	99.15;98.31	96.87;91.39	88.65;76.66	F-16	85920218	100	30	88	4	0.9168	35	80305367	0.9347	37631126	37626092	5043115	5042624	0.999869	0.934528	3435200304	3248002565	384578047	100	30	88.0229	37626092	22622016	16246313	5042624	4122839	56584879	0.817154
F-17	Human fecal sample	F	Male	30	MP	200	16.3	81	1.32	6.6015	37310911	3731091100	44.07;44.33	2921712;1888714	99.11;98.06	96.73;90.32	88.24;74.6	F-17	74621822	100	30	87	4	0.9144	35	69118440	0.9262	32074252	32070674	4969936	4969517	0.99989	0.926148	2921061907	2735114405	382948890	100	30	87.3832	32070674	19115565	14190330	4969517	4062466	48589913	0.817294
F-18	Human fecal sample	F	Male	30	MP	200	28.2	81	2.28	11.421	45609477	4560947700	44.03;44.23	3574379;2333184	99.17;98.37	96.97;91.7	89;77.49	F-18	91218954	100	30	88	3	0.9189	35	85462828	0.9369	40143662	40135541	5175504	5174866	0.999802	0.936713	3673240701	3493002872	397142489	100	30	88.5166	40135541	24222071	17284169	5174866	4257479	60387204	0.819065
F-2	Human fecal sample	F	Male	30	MN	250	20.4	117	2.39	9.5472	57895778	5789577800	42.05;42.15	5582691;7746946	99.47;99.04	98.05;94.74	91.67;83.87	F-2	115791556	100	30	91	3	0.9374	35	111519955	0.9631	53771591	53768723	3976773	3976485	0.999946	0.963058	4983065419	4908096193	308397323	100	30	91.4644	53768723	33610805	20857121	3976485	3256277	48352539	0.819046
F-27	Human fecal sample	F	Male	30	MetaHIT	500	77.6	96	7.45	14.8992	55036560	5503656000	41.06;41.22	3396440;5687461	99.74;98.13	98.35;90.82	91.06;76.24	F-27	110073120	100	30	90	3	0.9257	35	103573624	0.941	48644198	48630709	6285228	6284530	0.999733	0.940701	4639614464	4207230694	512204387	100	30	90.3855	48630709	29816872	17423773	6284530	5067231	72389425	0.793124
F-28	Human fecal sample	F	Male	30	MetaHIT	500	76.4	96	7.33	14.6688	53340327	5334032700	41.47;41.67	3267722;5435745	99.77;97.85	98.48;89.67	91.44;74.17	F-28	106680654	100	30	90	3	0.9254	35	99500573	0.9327	46254592	46245019	6991389	6990843	0.999802	0.932511	4435672258	3959592669	587161621	100	30	90.293	46245019	28185929	17336882	6990843	5628096	69684619	0.797508
F-29	Human fecal sample	F	Male	30	MetaHIT	500	50.8	96	4.88	9.7536	59023168	5902316800	40.44;40.6	3562258;5871582	99.79;98.25	98.69;91.44	92.37;77.85	F-29	118046336	100	30	92	3	0.9313	35	111590848	0.9453	52651861	52636725	6287126	6286361	0.999722	0.945051	5069452747	4612209555	530194669	100	30	91.5371	52636725	32668773	18332699	6286361	5059395	78784203	0.795355
F-3	Human fecal sample	F	Male	30	MN	250	18	115	2.07	8.28	63341542	6334154200	42.03;42.19	5940310;6276872	99.59;98.64	98.08;92.85	91.27;80.34	F-3	126683084	100	30	90	3	0.9299	35	120659997	0.9525	57459875	57455498	5740247	5739785	0.999924	0.952383	5356475566	5086793999	456259000	100	30	90.3395	57455498	35936784	22139373	5739785	4691657	52386111	0.818102
F-30	Human fecal sample	F	Male	30	MetaHIT	500	36.2	96	3.48	6.9504	72432141	7243214100	40.86;41.04	4468549;7465789	99.77;98.33	98.56;91.84	91.95;78.38	F-30	144864282	100	30	91	3	0.9298	35	137390124	0.9484	65072927	65053002	7244270	7243264	0.999703	0.948124	6238364689	5700622507	597451640	100	30	91.2742	65053002	40648859	22350739	7243264	5859967	97145625	0.797299
F-31	Human fecal sample	F	Male	30	MetaHIT	500	61.6	96	5.91	11.8272	55209686	5520968600	41.13;41.33	3378593;5644436	99.77;98.06	98.48;90.61	91.48;76.05	F-31	110419372	100	30	91	3	0.9271	35	103738456	0.9395	48623386	48611621	6491684	6491055	0.999767	0.939276	4658651982	4206001655	539344816	100	30	90.6722	48611621	30225819	17277055	6491055	5233531	73302788	0.799911
F-32	Human fecal sample	F	Male	30	MetaHIT	500	101	96	9.7	19.392	52690720	5269072000	41.76;41.95	3240162;5400706	99.76;98	98.39;90.17	91.07;74.87	F-32	105381440	100	30	90	3	0.9243	35	98733670	0.9369	46136786	46127825	6460098	6459579	0.999813	0.936742	4417055865	3956676191	532194530	100	30	90.2184	46127825	28731001	16630029	6459579	5239894	69816121	0.803644
F-37	Human fecal sample	F	Male	30	Q	200	15	92	1.38	6.9	45299594	4529959400	43.33;43.78	7124436;4364500	99.03;96.81	96.43;88.55	87.73;73.7	F-37	90599188	100	30	84	3	0.9087	35	82787106	0.9138	37832845	37829439	7121416	7120867	0.999911	0.913692	3390946596	3063822811	531637908	100	30	84.3975	37829439	22399317	14784442	7120867	5685288	55909361	0.788458
F-38	Human fecal sample	F	Male	30	Q	200	18.4	92	1.69	8.464	59096930	5909693000	42.98;43.39	9279015;5415310	99.05;96.97	96.51;88.97	87.98;74.4	F-38	118193860	100	30	85	3	0.9098	35	108431611	0.9174	49761874	49757255	8907863	8907163	0.999908	0.917321	4470871061	4054743648	662997052	100	30	84.7488	49757255	29072582	20184867	8907163	7128337	73362095	0.788204
F-39	Human fecal sample	F	Male	30	Q	200	13.3	92	1.22	6.118	58560831	5856083100	42.91;43.34	9163058;5375226	99.08;96.96	96.64;89.1	88.33;74.8	F-39	117121662	100	30	85	3	0.9109	35	107672657	0.9193	49499291	49494378	8674075	8673292	0.999901	0.919233	4455533754	4046325688	658306961	100	30	85.0826	49494378	28881791	19684841	8673292	6910663	72477964	0.783555
F-4	Human fecal sample	F	Male	30	MN	250	16.8	116	1.95	7.7952	68757705	6875770500	41.65;41.78	6388716;6719940	99.6;98.74	98.12;93.21	91.33;80.82	F-4	137515410	100	30	90	3	0.93	35	131423109	0.9557	62809338	62804518	5804433	5803983	0.999923	0.955624	5860008925	5569539250	458561557	100	30	90.4637	62804518	39233904	24342292	5803983	4799400	57148272	0.818865
F-40	Human fecal sample	F	Male	30	Q	200	13.7	92	1.26	6.302	70850009	7085000900	41.87;42.19	11160347;6573102	99.08;97.62	96.66;91.29	88.53;79	F-40	141700018	100	30	86	3	0.915	35	132517691	0.9352	62096077	62089590	8325537	8324460	0.999894	0.9351	5581985390	5259148630	614954843	100	30	86.4587	62089590	36637345	23506962	8324460	6622457	89169458	0.780387
F-41	Human fecal sample	F	Male	30	Q	200	7	92	0.64	3.22	41446351	4144635100	39.46;39.87	6526818;3832649	99.15;97.26	96.92;90.21	89.15;77.1	F-41	82892702	100	30	86	3	0.9157	35	76865924	0.9273	35666410	35658664	5533104	5531597	0.999779	0.927089	3231020868	2979491665	425975827	100	30	86.3576	35658664	20906727	12907712	5531597	4324858	51656039	0.768339
F-4-19	Human fecal sample	F	Male	30	ZYMO	100	4.2	58	0.24	2.436	77269114	7726911400	42.49;42.61	6101734;7883492	99.64;98.77	98.05;93.12	90.47;80.25	F-4-19	154538228	100	30	91	3	0.9286	35	147129891	0.9521	70103083	70093942	6923725	6923079	0.999871	0.951939	6620683756	6289610860	530528798	100	30	91.3652	70093942	42574883	28504624	6923079	5649160	63501820	0.810977
F-42	Human fecal sample	F	Male	30	Q	200	10.4	92	0.96	4.784	73906721	7390672100	41.93;42.34	11652144;6818668	99.11;97.24	96.76;90.03	88.72;76.58	F-42	147813442	100	30	86	3	0.9135	35	136930102	0.9264	63487794	63481400	9954514	9953461	0.999899	0.926277	5733945022	5264925773	749822937	100	30	85.8093	63481400	37622798	23472007	9953461	7877858	92151378	0.778545
F-4-20	Human fecal sample	F	Male	30	ZYMO	100	4.8	58	0.28	2.784	98714437	9871443700	42.38;42.45	8147443;10426808	99.64;98.78	98.04;93.31	90.44;80.87	F-4-20	197428874	100	30	91	3	0.9293	35	188162588	0.9531	89778472	89770739	8605644	8605040	0.999915	0.952984	8479156720	8081219643	654288492	100	30	91.4961	89770739	53705528	37715575	8605040	6970539	81410399	0.808397
F-4-21	Human fecal sample	F	Male	30	ZYMO	100	5.8	58	0.34	3.364	76492340	7649234000	42.6;42.71	6241993;7941413	99.63;98.74	98.02;93.12	90.46;80.49	F-4-21	152984680	100	30	91	3	0.9291	35	145553397	0.9514	69323397	69317537	6906603	6906115	0.999916	0.951345	6547000436	6229903695	525697625	100	30	91.4009	69317537	42015192	28149775	6906115	5600912	62676861	0.809263
F-4-23	Human fecal sample	F	Male	30	ZYMO	100	6.7	58	0.39	3.886	85837235	8583723500	42.5;42.6	6911024;8883938	99.64;98.9	98.11;94.01	90.77;82.42	F-4-23	171674470	100	30	92	3	0.9317	35	164499444	0.9582	78926444	78916184	6646556	6645853	0.999871	0.958082	7456779056	7164220178	503538595	100	30	91.9547	78916184	48392148	31136853	6645853	5374768	70617577	0.810417
F-5	Human fecal sample	F	Male	30	MN	250	18.6	115	2.14	8.556	78398899	7839889900	41.95;42.08	7203447;7602247	99.63;98.79	98.29;93.52	91.97;81.68	F-5	156797798	100	30	91	3	0.9327	35	150207219	0.958	71950689	71934335	6305841	6304788	0.999775	0.957752	6742757348	6418059845	506386019	100	30	91.0094	71934335	44865317	28095249	6304788	5198097	65469451	0.819213
F-5-19	Human fecal sample	F	Male	30	ZYMO	100	6	89	0.53	5.34	70422884	7042288400	42.47;42.67	6641099;3274893	99.56;98.69	97.91;93.23	90.47;80.76	F-5-19	275713886	100	30	91	3	0.9288	35	263096499	0.9542	125681183	125667985	11734133	11733309	0.999897	1.86778	11768371510	11304208040	896521572	100	30	91.1133	125667985	73260749	55680341	11733309	9538062	113995376	0.804883
F-6	Human fecal sample	F	Male	30	MN	250	15.8	117	1.85	7.3944	81186597	8118659700	41.71;41.84	7709487;8104775	99.62;98.67	98.23;92.97	91.74;80.6	F-6	162373194	100	30	91	3	0.9314	35	154858210	0.9537	73833126	73827659	7191958	7191477	0.999926	0.953648	6912990109	6547172468	576879968	100	30	90.6512	73827659	45262314	29806753	7191477	5897754	67629844	0.815187
F-7	Human fecal sample	F	Male	30	PS	250	11.4	55	0.63	2.508	75098080	7509808000	43.76;43.9	11417880;6546455	99.65;98.62	98.32;92.09	91.3;78.2	F-7	150196160	100	30	91	3	0.9281	35	142063281	0.9459	67228979	67219984	7605323	7604683	0.999869	0.945728	6393237957	5985182149	613722302	100	30	91.4652	67219984	43244684	21601018	7604683	6285504	101159837	0.805211
F-8	Human fecal sample	F	Male	30	PS	250	10	52	0.52	2.08	64424487	6442448700	43.36;43.46	9823491;5614112	99.66;98.8	98.39;93.06	91.64;80.41	F-8	128848974	100	30	92	3	0.9314	35	122733499	0.9525	58515258	58505205	5702983	5702399	0.999831	0.952377	5570900716	5276639564	456165795	100	30	92.1151	58505205	38204087	17411636	5702399	4729874	87303272	0.803092
F-9	Human fecal sample	F	Male	30	PS	250	10.9	52	0.57	2.2672	69592968	6959296800	43.29;43.35	10568527;6075157	99.64;98.92	98.31;93.7	91.44;81.72	F-9	139185936	100	30	92	2	0.9319	35	133189990	0.9569	63821104	63811419	5547782	5547207	0.99985	0.956778	6056466640	5793072923	432908818	100	30	92.2313	63811419	41708521	18624697	5547207	4622922	94467555	0.800966
D6300-11	Microbial mock community	D6300			PS	60	5.9	90	0.53	8.85	54556919	5455691900	52.17;52.42	8726025;8759782	99.4;97.77	97.42;89.94	89.11;74.55	D6300-11	109113838	100	30	87	3	0.9174	35	101588390	0.931	47376856	47371555	6834678	6834204	0.999891	0.93093	4350496958	4007371678	519162739	100	30	87.3919							0.9819
D6300-12	Microbial mock community	D6300			PS	60	5.4	93	0.5	8.37	97099387	9709938700	52.34;52.55	15455447;15452039	99.42;98.09	97.56;91.37	89.59;77.24	D6300-12	194198774	100	30	88	3	0.9196	35	183024423	0.9425	86512366	86503324	9999691	9998846	0.999897	0.942362	7958458009	7409140729	756602549	100	30	88.1077							0.9824
D6300-13	Microbial mock community	D6300			MP	60	10.2	85	0.87	14.45	68240095	6824009500	47.73;47.82	4579077;9817877	99.54;98.41	97.59;92.1	89.5;78.48	D6300-13	136480190	100	30	90	3	0.9208	35	128700008	0.943	60844456	60838669	7011096	7010430	0.999905	0.942904	5673286612	5344321094	519330881	100	30	89.6506							0.9815
D6300-14	Microbial mock community	D6300			MP	60	9.8	81	0.79	13.23	77067779	7706777900	47.58;47.67	5162382;11059980	99.52;98.26	97.51;91.36	89.29;76.96	D6300-14	154135558	100	30	89	3	0.9186	35	144502516	0.9375	67867273	67860348	8767970	8767137	0.999898	0.937408	6320770018	5901836626	654881781	100	30	89.1251							0.9828
D6300-15	Microbial mock community	D6300			MP	60	10.3	83	0.85	14.2483	89991307	8999130700	47.91;47.98	6063703;13009035	99.52;98.36	97.57;91.94	89.58;78.14	D6300-15	179982614	100	30	89	3	0.9202	35	169480484	0.9416	79979692	79970317	9521100	9520143	0.999884	0.94154	7445299781	7002051736	712927026	100	30	89.4619							0.9832
D6300-16	Microbial mock community	D6300			MP	60	10.1	83	0.84	13.9717	62861834	6286183400	47.86;47.95	4183932;9039323	99.52;98.21	97.51;91.05	89.32;76.44	D6300-16	125723668	100	30	89	3	0.9187	35	117514271	0.9347	55015765	55009481	7482741	7482000	0.999887	0.934597	5129535715	4785079320	563603128	100	30	89.1756							0.9828
D6300-17	Microbial mock community	D6300			MP	60	9.9	83	0.82	13.695	49428037	4942803700	47.56;47.78	11133026;14804125	99.4;97.46	97.61;89.24	89.59;73.73	D6300-17	98856074	100	30	87	3	0.9188	35	91146410	0.922	42054361	42049624	7037688	7037087	0.999889	0.921909	3888572051	3521072573	534592217	100	30	87.1687							0.9805
D6300-18	Microbial mock community	D6300			MP	60	7.6	78	0.59	9.88	47807114	4780711400	47.1;47.32	10625788;14124063	99.41;97.23	97.59;88.1	89.39;71.09	D6300-18	95614228	100	30	86	4	0.9155	35	87433424	0.9144	39960027	39955344	7513370	7512781	0.999886	0.914335	3698853384	3277827566	575637568	100	30	86.3878							0.983
D6300-2-1	Microbial mock community	D6300			MN	60	4.9	99	0.49	8.085	70976828	7097682800	50.54;50.72	12302982;9506422	99.6;97.98	98.24;90.61	91.3;76.13	D6300-2-1	141953656	100	30	91	3	0.9249	35	132887117	0.9361	62324426	62304525	8238265	8236357	0.999686	0.935836	5958578565	5417095378	676055751	100	30	90.72							0.9853
D6300-2-2	Microbial mock community	D6300			MN	60	11.4	96	1.09	18.24	78772617	7877261700	51.05;51.28	13952010;10602454	99.61;97.95	98.34;90.65	91.7;76.46	D6300-2-2	157545234	100	30	91	3	0.9265	35	147487034	0.9362	69180882	69162554	9125270	9123428	0.999739	0.935912	6623957953	6026611838	754952619	100	30	90.9166							0.9837
D6300-2-3	Microbial mock community	D6300			MN	60	12	100	1.2	20	63371433	6337143300	49.8;49.97	7060277;5627037	99.47;97.98	97.59;89.4	89.48;72.77	D6300-2-3	126742866	100	30	89	3	0.9171	35	117464563	0.9268	54473904	54455757	8516755	8514953	0.999676	0.926494	5100875143	4688944765	666437081	100	30	89.0451							0.9842
D6300-27	Microbial mock community	D6300			MetaHIT	60	9	62	0.56	9.3	51195632	5119563200	43.32;43.57	11426071;7456385	99.12;97.92	96.95;89.96	88.64;74.54	D6300-27	102391264	100	30	87	4	0.9214	35	94995073	0.9278	44095476	44090339	6804121	6803293	0.999883	0.927657	3934713024	3829254517	504334804	100	30	87.0494							0.9803
D6300-2-7	Microbial mock community	D6300			PS	60	5.3	93	0.49	8.215	74121210	7412121000	52.36;52.61	11859308;11897413	99.41;97.61	97.47;89.16	89.25;72.63	D6300-2-7	148242420	100	30	87	3	0.9149	35	137314493	0.9263	63666189	63661048	9982115	9981614	0.999921	0.926211	5861546063	5296923785	766771707	100	30	86.853							0.9847
D6300-28	Microbial mock community	D6300			MetaHIT	60	8.7	60	0.52	8.7	63548492	6354849200	43.26;43.49	14326844;9403020	99.14;98.19	97.02;91.08	88.8;76.68	D6300-28	127096984	100	30	87	3	0.9232	35	118987696	0.9362	55776139	55770684	7435418	7434710	0.999902	0.936105	4978134611	4896524631	544533816	100	30	87.5738							0.9843
D6300-2-8	Microbial mock community	D6300			PS	60	5.4	93	0.5	8.37	67141605	6714160500	52.42;52.59	10785960;10809801	99.36;97.94	97.2;90.23	88.46;74.69	D6300-2-8	134283210	100	30	87	3	0.9149	35	125274405	0.9329	58578797	58573231	8116811	8116276	0.999907	0.932825	5348960046	4964789713	601785955	100	30	87.1411							0.9827
D6300-29	Microbial mock community	D6300			MetaHIT	60	5.8	60	0.35	5.8	71749884	7174988400	42.73;43.08	35393261;11281444	99.16;98.48	97.69;92.79	91.13;80.62	D6300-29	143499768	100	30	89	3	0.9304	35	135488871	0.9442	64100591	64094653	7287689	7285864	0.999899	0.944079	5774755254	5727122551	546006750	100	30	88.9306							0.9846
D6300-30	Microbial mock community	D6300			MetaHIT	60	10.3	60	0.62	10.3	76139549	7613954900	41.89;42.21	37383669;11844935	99.16;98.44	97.67;92.46	91.04;79.86	D6300-30	152279098	100	30	88	3	0.9294	35	143453173	0.942	67692893	67685695	8067387	8065767	0.999888	0.941936	6097059436	6028358046	606703141	100	30	88.7645							0.9829
D6300-31	Microbial mock community	D6300			MetaHIT	60	12.3	60	0.74	12.3	61771259	6177125900	42.63;43	30095294;9621100	99.14;98.2	97.6;91.51	90.79;77.92	D6300-31	123542518	100	30	88	3	0.927	35	115503099	0.9349	54075913	54069230	7351273	7349558	0.999869	0.934804	4866228981	4767625961	558203607	100	30	88.2521							0.9827
D6300-3-1	Microbial mock community	D6300			MN	60	9.5	118	1.12	18.6833	60172107	6017210700	50.67;50.83	6708801;5344368	99.47;98.1	97.55;90.1	89.35;74.21	D6300-3-1	120344214	100	30	89	3	0.918	35	112122371	0.9317	52320045	52304439	7482281	7480795	0.999708	0.931409	4891237714	4538592739	577264933	100	30	89.2776							0.9856
D6300-32	Microbial mock community	D6300			MetaHIT	60	6.8	60	0.41	6.8	57198278	5719827800	45.3;45.67	28015018;8932700	99.15;98.27	97.63;91.97	90.95;78.9	D6300-32	114396556	100	30	88	3	0.9278	35	107409364	0.9389	50515524	50511270	6378316	6377170	0.99991	0.938837	4551394778	4470251551	480463211	100	30	88.4743							0.9862
D6300-37	Microbial mock community	D6300			Q	60	3.8	92	0.35	5.82667	50359503	5035950300	55.96;56.15	3269698;3886987	99.5;97.9	97.9;91.24	91.13;77.81	D6300-37	100719006	100	30	91	2	0.9253	35	95554831	0.9487	45365265	45364118	4824301	4824129	0.999974	0.948702	4294882750	3986635871	381274018	100	30	90.6602							0.9822
D6300-38	Microbial mock community	D6300			Q	60	5.4	92	0.5	8.28	53576218	5357621800	56.1;56.34	3487055;4136133	99.49;97.8	97.84;90.95	90.98;77.2	D6300-38	107152436	100	30	90	2	0.9234	35	101545590	0.9477	48150728	48149648	5244134	5243998	0.999977	0.947653	4552785005	4192772714	413315759	100	30	90.1967							0.9807
D6300-39	Microbial mock community	D6300			Q	60	4.7	92	0.43	7.20667	38059095	3805909500	56.08;56.41	2460925;2927073	99.46;97.48	97.72;89.78	90.56;75.02	D6300-39	76118190	100	30	90	2	0.9205	35	71525188	0.9397	33602244	33601424	4320700	4320571	0.999975	0.939636	3172440045	2890317236	342850077	100	30	89.5596							0.9834
D6300-40	Microbial mock community	D6300			Q	60	2.8	92	0.26	4.29333	46664701	4666470100	55.8;56.03	3015670;3588641	99.48;97.7	97.83;90.46	90.92;76.3	D6300-40	93329402	100	30	90	2	0.923	35	88095452	0.9439	41588952	41586454	4917548	4917270	0.99994	0.943863	3933361485	3618517416	390482123	100	30	90.1617							0.9837
D6300-41	Microbial mock community	D6300			Q	60	3	102	0.31	5.1	48793721	4879372100	55.15;55.37	3139025;3703197	99.47;97.73	97.76;90.53	90.68;76.18	D6300-41	97587442	100	30	90	2	0.9219	35	92127293	0.944	43505782	43504606	5115729	5115595	0.999973	0.944023	4104818676	3776513434	402725658	100	30	89.9221							0.9878
D6300-4-1	Microbial mock community	D6300			MN	60	11.9	89	1.06	17.6517	89666645	8966664500	49.28;49.43	10021432;7936438	99.49;98.3	97.64;90.88	89.64;75.56	D6300-4-1	179333290	100	30	90	3	0.9196	35	168071434	0.9372	78922989	78897781	10225456	10223113	0.999686	0.936907	7388101839	6893750216	785788605	100	30	89.6784							0.9839
D6300-42	Microbial mock community	D6300			Q	60	5.8	102	0.59	9.86	45047057	4504705700	54.39;54.53	2938570;3531522	99.48;97.96	97.81;91.19	90.84;77.99	D6300-42	90094114	100	30	91	2	0.9262	35	85268720	0.9464	40369326	40368371	4530068	4529947	0.999976	0.946418	3815511876	3578034956	358057203	100	30	90.9101							0.9859
D6300-4-2	Microbial mock community	D6300			MN	60	16.3	89	1.45	24.1783	75700067	7570006700	49.61;49.76	8344798;6655207	99.46;97.95	97.54;89.25	89.32;72.61	D6300-4-2	151400134	100	30	89	3	0.9168	35	140041546	0.925	64809240	64789422	10423066	10420992	0.999702	0.924701	6059272723	5583595221	814949405	100	30	88.9845							0.9835
D6300-4-20	Microbial mock community	D6300			ZYMO	60	10.6	115	1.22	20.3167	77431953	7743195300	50.42;50.86	51153014;7824261	98.75;98.39	96.65;91.97	88.76;78.4	D6300-4-20	154863906	100	30	86	5	0.917	35	144007027	0.9299	67260701	67247280	9485625	9484091	0.999803	0.929711	5815959698	5939456583	680488633	100	30	86.3733							0.9714
D6300-4-21	Microbial mock community	D6300			ZYMO	60	11.7	115	1.35	22.425	51815809	5181580900	50.5;51.01	33740583;5181807	98.77;98.07	96.64;90.57	88.49;75.47	D6300-4-21	103631618	100	30	85	5	0.9137	35	95342879	0.92	44026205	44016786	7290469	7289247	0.99979	0.919824	3809643711	3814026779	526548353	100	30	85.5012							0.9834
D6300-4-22	Microbial mock community	D6300			ZYMO	60	12.9	103	1.33	22.145	71848271	7184827100	50.09;50.58	47239622;7214218	98.79;98.25	96.75;91.33	88.92;76.95	D6300-4-22	143696542	100	30	85	5	0.9158	35	133044346	0.9259	61832950	61819960	9378446	9376951	0.999793	0.925679	5361580289	5403679558	679257876	100	30	86.0381							0.984
D6300-4-23	Microbial mock community	D6300			ZYMO	60	13.8	103	1.42	23.69	81433162	8143316200	49.76;49.89	6613749;8429188	99.58;98.5	97.81;92.02	89.86;77.87	D6300-4-23	162866324	100	30	90	3	0.9234	35	153729381	0.9439	72620327	72605116	8488727	8487334	0.999793	0.943704	6824471156	6399144321	641645249	100	30	90.2113							0.9841
D6300-4-24	Microbial mock community	D6300			ZYMO	60	12.1	118	1.43	23.7967	54031448	5403144800	50.23;50.39	4248347;5455265	99.56;98.18	97.62;90.19	89.03;73.9	D6300-4-24	108062896	100	30	89	3	0.9177	35	100564083	0.9306	46757010	46747015	7050063	7048966	0.99979	0.930412	4385781250	4032521242	538969647	100	30	89.089							0.9828
D6300-6-19	Microbial mock community	D6300			ZYMO	60	12.9	89	1.15	19.135	63241558	6324155800	51.24;51.37	3504442;5124266	99.59;98.38	97.53;90.34	88.3;73.36	D6300-6-19	126483116	100	30	89	4	0.9154	35	117917981	0.9323	54921541	54909858	8074899	8073681	0.999792	0.932088	5165928956	4731832701	618225628	100	30	89.1991							0.9833
D6300-7	Microbial mock community	D6300			PS	75	7.9	57	0.45	6.004	57064254	5706425400	52.49;52.74	9381039;9422768	99.26;97.55	97.15;89.16	88.91;73.09	D6300-7	114128508	100	30	87	3	0.9156	35	105441420	0.9239	48792449	48785699	7856522	7855779	0.999865	0.923758	4477095296	4074873965	603574170	100	30	86.8423							0.9816
D6300-9	Microbial mock community	D6300			PS	75	6.9	60	0.41	5.52	57701660	5770166000	52.48;52.71	9165534;9215841	99.37;97.56	97.3;88.96	88.77;72.52	D6300-9	115403320	100	30	87	3	0.9141	35	106651179	0.9242	49329478	49322763	7992223	7991506	0.999867	0.924038	4521820210	4116308971	604542357	100	30	86.6741							0.9866
																																	0.943288

## Sheet: ST3
Table S3 Statistical differences of DNA yields of MMC and human fecal samples between protocols
SampleType	Protocol	Sample number	Yield Mean±SD(ng/μl)	Q	MP	MN	ZYMO	MetaHIT	PS
Microbial mock community	Q	6	6.76 ± 2.09
	MP	6	13.25 ± 1.7	*
	MN	6	17.81 ± 5.31	**	NS.
	ZYMO	6	21.92 ± 1.86	***	NS.	NS.
	MetaHIT	6	8.87 ± 2.36	NS.	NS.	NS.	**
	PS	6	7.56 ± 1.41	NS.	NS.	*	**	NS.
Human fecal samples	Q	36	21.85 ± 16.53
	MP	36	23.29 ± 20.9	NS.
	MN	36	16.78 ± 6.75	NS.	NS.
	ZYMO	23	14.18 ± 10.75	NS.	NS.	NS.
	MetaHIT	36	28.52 ± 16.67	NS.	NS.	NS.	*
	PS	30	8.83 ± 7.61	*	*	*	NS.	**
Dunn’s test, BH adjusted p. *, adjusted p＜0.05; **, adjusted p < 0.01; ***, adjusted p < 0.001.

## Sheet: ST4
Table S4 DNA yields of bacteria and yeast using different bead conditions.
SampleID	DNA concentration(ng/μl)	Volume(μl)	Yield(μg)	Buffer	Sample	Beads	SampleType	Remark
AB1	21.2	89	1.8868	EB	DNA	500ul 0.1mm glass beads	Bacteria	Escherichia coli K-12(MG1655)
AB10	22	89	1.958	EB	DNA	500ul 0.1mm glass beads	Bacteria	Escherichia coli K-12(MG1655)
AB2	20.6	89	1.8334	EB	DNA	500ul 0.1mm glass beads	Bacteria	Escherichia coli K-12(MG1655)
AB3	21	89	1.869	EB	DNA	500ul 0.1mm glass beads	Bacteria	Escherichia coli K-12(MG1655)
AB4	17.6	89	1.5664	EB	DNA	500ul 0.1mm glass beads	Bacteria	Escherichia coli K-12(MG1655)
AB5	19.9	89	1.7711	EB	DNA	500ul 0.1mm glass beads	Bacteria	Escherichia coli K-12(MG1655)
AB6	17.1	89	1.5219	EB	DNA	500ul 0.1mm glass beads	Bacteria	Escherichia coli K-12(MG1655)
AB7	19.8	89	1.7622	EB	DNA	500ul 0.1mm glass beads	Bacteria	Escherichia coli K-12(MG1655)
AB8	18.7	95	1.7765	EB	DNA	500ul 0.1mm glass beads	Bacteria	Escherichia coli K-12(MG1655)
AB9	19.8	95	1.881	EB	DNA	500ul 0.1mm glass beads	Bacteria	Escherichia coli K-12(MG1655)
AM1	17.8	89	1.5842	EB	DNA	500ul 0.1mm glass beads	Mix	Escherichia coli K-12(MG1655) + Saccharomyces cerevisiae(BY4741)(volume: 2:1)
AM10	15.1	83	1.2533	EB	DNA	500ul 0.1mm glass beads	Mix	Escherichia coli K-12(MG1655) + Saccharomyces cerevisiae(BY4741)(volume: 2:1)
AM2	16.7	89	1.4863	EB	DNA	500ul 0.1mm glass beads	Mix	Escherichia coli K-12(MG1655) + Saccharomyces cerevisiae(BY4741)(volume: 2:1)
AM3	16.1	89	1.4329	EB	DNA	500ul 0.1mm glass beads	Mix	Escherichia coli K-12(MG1655) + Saccharomyces cerevisiae(BY4741)(volume: 2:1)
AM4	17.6	89	1.5664	EB	DNA	500ul 0.1mm glass beads	Mix	Escherichia coli K-12(MG1655) + Saccharomyces cerevisiae(BY4741)(volume: 2:1)
AM5	16.8	89	1.4952	EB	DNA	500ul 0.1mm glass beads	Mix	Escherichia coli K-12(MG1655) + Saccharomyces cerevisiae(BY4741)(volume: 2:1)
AM6	16.9	89	1.5041	EB	DNA	500ul 0.1mm glass beads	Mix	Escherichia coli K-12(MG1655) + Saccharomyces cerevisiae(BY4741)(volume: 2:1)
AM7	17.5	89	1.5575	EB	DNA	500ul 0.1mm glass beads	Mix	Escherichia coli K-12(MG1655) + Saccharomyces cerevisiae(BY4741)(volume: 2:1)
AM8	15.3	89	1.3617	EB	DNA	500ul 0.1mm glass beads	Mix	Escherichia coli K-12(MG1655) + Saccharomyces cerevisiae(BY4741)(volume: 2:1)
AM9	17.2	89	1.5308	EB	DNA	500ul 0.1mm glass beads	Mix	Escherichia coli K-12(MG1655) + Saccharomyces cerevisiae(BY4741)(volume: 2:1)
AY1	12.6	89	1.1214	EB	DNA	500ul 0.1mm glass beads	Yeast	Saccharomyces cerevisiae(BY4741)
AY10	11.4	89	1.0146	EB	DNA	500ul 0.1mm glass beads	Yeast	Saccharomyces cerevisiae(BY4741)
AY2	10.7	89	0.9523	EB	DNA	500ul 0.1mm glass beads	Yeast	Saccharomyces cerevisiae(BY4741)
AY3	12.8	89	1.1392	EB	DNA	500ul 0.1mm glass beads	Yeast	Saccharomyces cerevisiae(BY4741)
AY4	13.1	89	1.1659	EB	DNA	500ul 0.1mm glass beads	Yeast	Saccharomyces cerevisiae(BY4741)
AY5	11.7	89	1.0413	EB	DNA	500ul 0.1mm glass beads	Yeast	Saccharomyces cerevisiae(BY4741)
AY6	11	89	0.979	EB	DNA	500ul 0.1mm glass beads	Yeast	Saccharomyces cerevisiae(BY4741)
AY7	12.7	89	1.1303	EB	DNA	500ul 0.1mm glass beads	Yeast	Saccharomyces cerevisiae(BY4741)
AY8	12.3	89	1.0947	EB	DNA	500ul 0.1mm glass beads	Yeast	Saccharomyces cerevisiae(BY4741)
AY9	11.5	89	1.0235	EB	DNA	500ul 0.1mm glass beads	Yeast	Saccharomyces cerevisiae(BY4741)
CB1	10.2	89	0.9078	EB	DNA	500ul 0.6-0.8mm ceramic beads from MN kit	Bacteria	Escherichia coli K-12(MG1655)
CB10	6.54	89	0.58206	EB	DNA	500ul 0.6-0.8mm ceramic beads from MN kit	Bacteria	Escherichia coli K-12(MG1655)
CB2	8.92	89	0.79388	EB	DNA	500ul 0.6-0.8mm ceramic beads from MN kit	Bacteria	Escherichia coli K-12(MG1655)
CB3	8.56	89	0.76184	EB	DNA	500ul 0.6-0.8mm ceramic beads from MN kit	Bacteria	Escherichia coli K-12(MG1655)
CB4	8.94	89	0.79566	EB	DNA	500ul 0.6-0.8mm ceramic beads from MN kit	Bacteria	Escherichia coli K-12(MG1655)
CB5	8	89	0.712	EB	DNA	500ul 0.6-0.8mm ceramic beads from MN kit	Bacteria	Escherichia coli K-12(MG1655)
CB6	6.44	89	0.57316	EB	DNA	500ul 0.6-0.8mm ceramic beads from MN kit	Bacteria	Escherichia coli K-12(MG1655)
CB7	6.38	89	0.56782	EB	DNA	500ul 0.6-0.8mm ceramic beads from MN kit	Bacteria	Escherichia coli K-12(MG1655)
CB8	7.42	89	0.66038	EB	DNA	500ul 0.6-0.8mm ceramic beads from MN kit	Bacteria	Escherichia coli K-12(MG1655)
CB9	6.3	89	0.5607	EB	DNA	500ul 0.6-0.8mm ceramic beads from MN kit	Bacteria	Escherichia coli K-12(MG1655)
CM1	11.3	89	1.0057	EB	DNA	500ul 0.6-0.8mm ceramic beads from MN kit	Mix	Escherichia coli K-12(MG1655) + Saccharomyces cerevisiae(BY4741)(volume: 2:1)
CM10	12.1	89	1.0769	EB	DNA	500ul 0.6-0.8mm ceramic beads from MN kit	Mix	Escherichia coli K-12(MG1655) + Saccharomyces cerevisiae(BY4741)(volume: 2:1)
CM2	10.3	89	0.9167	EB	DNA	500ul 0.6-0.8mm ceramic beads from MN kit	Mix	Escherichia coli K-12(MG1655) + Saccharomyces cerevisiae(BY4741)(volume: 2:1)
CM3	9.42	89	0.83838	EB	DNA	500ul 0.6-0.8mm ceramic beads from MN kit	Mix	Escherichia coli K-12(MG1655) + Saccharomyces cerevisiae(BY4741)(volume: 2:1)
CM4	9.94	89	0.88466	EB	DNA	500ul 0.6-0.8mm ceramic beads from MN kit	Mix	Escherichia coli K-12(MG1655) + Saccharomyces cerevisiae(BY4741)(volume: 2:1)
CM5	10.4	89	0.9256	EB	DNA	500ul 0.6-0.8mm ceramic beads from MN kit	Mix	Escherichia coli K-12(MG1655) + Saccharomyces cerevisiae(BY4741)(volume: 2:1)
CM6	11.3	89	1.0057	EB	DNA	500ul 0.6-0.8mm ceramic beads from MN kit	Mix	Escherichia coli K-12(MG1655) + Saccharomyces cerevisiae(BY4741)(volume: 2:1)
CM7	12.4	89	1.1036	EB	DNA	500ul 0.6-0.8mm ceramic beads from MN kit	Mix	Escherichia coli K-12(MG1655) + Saccharomyces cerevisiae(BY4741)(volume: 2:1)
CM8	10.3	89	0.9167	EB	DNA	500ul 0.6-0.8mm ceramic beads from MN kit	Mix	Escherichia coli K-12(MG1655) + Saccharomyces cerevisiae(BY4741)(volume: 2:1)
CM9	11.4	89	1.0146	EB	DNA	500ul 0.6-0.8mm ceramic beads from MN kit	Mix	Escherichia coli K-12(MG1655) + Saccharomyces cerevisiae(BY4741)(volume: 2:1)
CY1	19.2	89	1.7088	EB	DNA	500ul 0.6-0.8mm ceramic beads from MN kit	Yeast	Saccharomyces cerevisiae(BY4741)
CY10	15.6	89	1.3884	EB	DNA	500ul 0.6-0.8mm ceramic beads from MN kit	Yeast	Saccharomyces cerevisiae(BY4741)
CY2	17.6	89	1.5664	EB	DNA	500ul 0.6-0.8mm ceramic beads from MN kit	Yeast	Saccharomyces cerevisiae(BY4741)
CY3	14.7	89	1.3083	EB	DNA	500ul 0.6-0.8mm ceramic beads from MN kit	Yeast	Saccharomyces cerevisiae(BY4741)
CY4	16.8	89	1.4952	EB	DNA	500ul 0.6-0.8mm ceramic beads from MN kit	Yeast	Saccharomyces cerevisiae(BY4741)
CY5	17.3	89	1.5397	EB	DNA	500ul 0.6-0.8mm ceramic beads from MN kit	Yeast	Saccharomyces cerevisiae(BY4741)
CY6	15.5	89	1.3795	EB	DNA	500ul 0.6-0.8mm ceramic beads from MN kit	Yeast	Saccharomyces cerevisiae(BY4741)
CY7	16.1	95	1.5295	EB	DNA	500ul 0.6-0.8mm ceramic beads from MN kit	Yeast	Saccharomyces cerevisiae(BY4741)
CY8	16.7	89	1.4863	EB	DNA	500ul 0.6-0.8mm ceramic beads from MN kit	Yeast	Saccharomyces cerevisiae(BY4741)
CY9	16.5	89	1.4685	EB	DNA	500ul 0.6-0.8mm ceramic beads from MN kit	Yeast	Saccharomyces cerevisiae(BY4741)
EB1	12.8	86	1.1008	EB	DNA	250ul 0.6-0.8mm ceramic beads from MN kit + 250ul 0.1mm glass beads	Bacteria	Escherichia coli K-12(MG1655)
EB10	10.1	86	0.8686	EB	DNA	250ul 0.6-0.8mm ceramic beads from MN kit + 250ul 0.1mm glass beads	Bacteria	Escherichia coli K-12(MG1655)
EB2	8.98	86	0.77228	EB	DNA	250ul 0.6-0.8mm ceramic beads from MN kit + 250ul 0.1mm glass beads	Bacteria	Escherichia coli K-12(MG1655)
EB3	7.46	90	0.6714	EB	DNA	250ul 0.6-0.8mm ceramic beads from MN kit + 250ul 0.1mm glass beads	Bacteria	Escherichia coli K-12(MG1655)
EB4	8.4	86	0.7224	EB	DNA	250ul 0.6-0.8mm ceramic beads from MN kit + 250ul 0.1mm glass beads	Bacteria	Escherichia coli K-12(MG1655)
EB5	10.3	90	0.927	EB	DNA	250ul 0.6-0.8mm ceramic beads from MN kit + 250ul 0.1mm glass beads	Bacteria	Escherichia coli K-12(MG1655)
EB6	10.3	86	0.8858	EB	DNA	250ul 0.6-0.8mm ceramic beads from MN kit + 250ul 0.1mm glass beads	Bacteria	Escherichia coli K-12(MG1655)
EB7	15.4	86	1.3244	EB	DNA	250ul 0.6-0.8mm ceramic beads from MN kit + 250ul 0.1mm glass beads	Bacteria	Escherichia coli K-12(MG1655)
EB8	10.1	86	0.8686	EB	DNA	250ul 0.6-0.8mm ceramic beads from MN kit + 250ul 0.1mm glass beads	Bacteria	Escherichia coli K-12(MG1655)
EB9	11.2	86	0.9632	EB	DNA	250ul 0.6-0.8mm ceramic beads from MN kit + 250ul 0.1mm glass beads	Bacteria	Escherichia coli K-12(MG1655)
EM1	15.2	86	1.3072	EB	DNA	250ul 0.6-0.8mm ceramic beads from MN kit + 250ul 0.1mm glass beads	Mix	Escherichia coli K-12(MG1655) + Saccharomyces cerevisiae(BY4741)(volume: 2:1)
EM10	8.32	86	0.71552	EB	DNA	250ul 0.6-0.8mm ceramic beads from MN kit + 250ul 0.1mm glass beads	Mix	Escherichia coli K-12(MG1655) + Saccharomyces cerevisiae(BY4741)(volume: 2:1)
EM2	13.2	86	1.1352	EB	DNA	250ul 0.6-0.8mm ceramic beads from MN kit + 250ul 0.1mm glass beads	Mix	Escherichia coli K-12(MG1655) + Saccharomyces cerevisiae(BY4741)(volume: 2:1)
EM3	14.4	90	1.296	EB	DNA	250ul 0.6-0.8mm ceramic beads from MN kit + 250ul 0.1mm glass beads	Mix	Escherichia coli K-12(MG1655) + Saccharomyces cerevisiae(BY4741)(volume: 2:1)
EM4	13.9	86	1.1954	EB	DNA	250ul 0.6-0.8mm ceramic beads from MN kit + 250ul 0.1mm glass beads	Mix	Escherichia coli K-12(MG1655) + Saccharomyces cerevisiae(BY4741)(volume: 2:1)
EM5	14.9	86	1.2814	EB	DNA	250ul 0.6-0.8mm ceramic beads from MN kit + 250ul 0.1mm glass beads	Mix	Escherichia coli K-12(MG1655) + Saccharomyces cerevisiae(BY4741)(volume: 2:1)
EM6	13.7	86	1.1782	EB	DNA	250ul 0.6-0.8mm ceramic beads from MN kit + 250ul 0.1mm glass beads	Mix	Escherichia coli K-12(MG1655) + Saccharomyces cerevisiae(BY4741)(volume: 2:1)
EM7	16	86	1.376	EB	DNA	250ul 0.6-0.8mm ceramic beads from MN kit + 250ul 0.1mm glass beads	Mix	Escherichia coli K-12(MG1655) + Saccharomyces cerevisiae(BY4741)(volume: 2:1)
EM8	14.5	86	1.247	EB	DNA	250ul 0.6-0.8mm ceramic beads from MN kit + 250ul 0.1mm glass beads	Mix	Escherichia coli K-12(MG1655) + Saccharomyces cerevisiae(BY4741)(volume: 2:1)
EM9	13.9	86	1.1954	EB	DNA	250ul 0.6-0.8mm ceramic beads from MN kit + 250ul 0.1mm glass beads	Mix	Escherichia coli K-12(MG1655) + Saccharomyces cerevisiae(BY4741)(volume: 2:1)
EY1	17.5	86	1.505	EB	DNA	250ul 0.6-0.8mm ceramic beads from MN kit + 250ul 0.1mm glass beads	Yeast	Saccharomyces cerevisiae(BY4741)
EY10	17.5	86	1.505	EB	DNA	250ul 0.6-0.8mm ceramic beads from MN kit + 250ul 0.1mm glass beads	Yeast	Saccharomyces cerevisiae(BY4741)
EY2	14.9	86	1.2814	EB	DNA	250ul 0.6-0.8mm ceramic beads from MN kit + 250ul 0.1mm glass beads	Yeast	Saccharomyces cerevisiae(BY4741)
EY3	17.7	86	1.5222	EB	DNA	250ul 0.6-0.8mm ceramic beads from MN kit + 250ul 0.1mm glass beads	Yeast	Saccharomyces cerevisiae(BY4741)
EY4	13.9	86	1.1954	EB	DNA	250ul 0.6-0.8mm ceramic beads from MN kit + 250ul 0.1mm glass beads	Yeast	Saccharomyces cerevisiae(BY4741)
EY5	14.6	86	1.2556	EB	DNA	250ul 0.6-0.8mm ceramic beads from MN kit + 250ul 0.1mm glass beads	Yeast	Saccharomyces cerevisiae(BY4741)
EY6	16.1	86	1.3846	EB	DNA	250ul 0.6-0.8mm ceramic beads from MN kit + 250ul 0.1mm glass beads	Yeast	Saccharomyces cerevisiae(BY4741)
EY7	17.4	86	1.4964	EB	DNA	250ul 0.6-0.8mm ceramic beads from MN kit + 250ul 0.1mm glass beads	Yeast	Saccharomyces cerevisiae(BY4741)
EY8	13.4	86	1.1524	EB	DNA	250ul 0.6-0.8mm ceramic beads from MN kit + 250ul 0.1mm glass beads	Yeast	Saccharomyces cerevisiae(BY4741)
EY9	12.1	86	1.0406	EB	DNA	250ul 0.6-0.8mm ceramic beads from MN kit + 250ul 0.1mm glass beads	Yeast	Saccharomyces cerevisiae(BY4741)

## Sheet: ST5
Table S5 Statistical differences of Shannon index and richness at the gene and species level between DNA extraction protocols.
		Protocol	Mean±SD	Q	MP	MN	ZYMO	MetaHIT	PS
Shannon Index	Gene level	Q	11.55 ± 0.50
		MP	11.91 ± 0.35	NS.
		MN	12.03 ± 0.37	*	NS.
		ZYMO	12.12 ± 0.35	**	NS.	NS.
		MetaHIT	11.94 ± 0.45	NS.	NS.	NS.	NS.
		PS	11.83 ± 0.40	NS.	NS.	NS.	NS.	NS.
	Species level	Q	1.79 ± 0.15
		MP	1.93 ± 0.12	NS.
		MN	2.05 ± 0.12	***	*
		ZYMO	2.03 ± 0.15	***	NS.	NS.
		MetaHIT	1.84 ± 0.21	NS.	NS.	***	**
		PS	2.04 ± 0.19	***	NS.	NS.	NS.	**
Richness	Gene level	Q	0.56 ± 0.15
		MP	0.62 ± 0.18	NS.
		MN	0.63 ± 0.18	NS.	NS.
		ZYMO	0.65 ± 0.19	NS.	NS.	NS.
		MetaHIT	0.64 ± 0.19	NS.	NS.	NS.	NS.
		PS	0.60 ± 0.0.18	NS.	NS.	NS.	NS.	NS.
	Species level	Q	295 ± 21
		MP	288 ± 21	NS.
		MN	288 ± 18	NS.	NS.
		ZYMO	293 ± 15	NS.	NS.	NS.
		MetaHIT	293 ± 19	NS.	NS.	NS.	NS.
		PS	286± 21	NS.	NS.	NS.	NS.	NS.
Dunn’s test, BH adjusted p. *, adjusted p＜0.05; **, adjusted p < 0.01; ***, adjusted p < 0.001.

## Sheet: ST6
Table S6 List of 152 common species that differ significantly in abundance between the six DNA extraction protocols.
Species	kw.BH.adjusted.p	Mean rank MetaHIT	Mean rank MN	Mean rank MP	Mean rank PS	Mean rank Q	Mean rank ZYMO	MN vs MetaHIT.BH-adjusted.p	MP vs MetaHIT.BH-adjusted.p	PS vs MetaHIT.BH-adjusted.p	Q vs MetaHIT.BH-adjusted.p	ZYMO vs MetaHIT.BH-adjusted.p	MP vs MN.BH-adjusted.p	PS vs MN.BH-adjusted.p	Q vs MN.BH-adjusted.p	ZYMO vs MN.BH-adjusted.p	PS vs MP.BH-adjusted.p	Q vs MP.BH-adjusted.p	ZYMO vs MP.BH-adjusted.p	Q vs PS.BH-adjusted.p	ZYMO vs PS.BH-adjusted.p	ZYMO vs Q.BH-adjusted.p	Direction	Mean relative abundance	Gram stainning	Phylum
Collinsella_intestinalis	9.86036e-11	76.1667	102.278	109.194	45.3167	147.125	108.348	0.0650097	0.0233	0.0429084	9.6679e-07	0.0470024	0.700105	0.000199021	0.00211472	0.739291	2.91756e-05	0.0102071	0.955637	7.59776e-12	0.000199021	0.0203167	PS < MetaHIT <= MN <= ZYMO <= MP < Q	1.50352e-05	positive	Actinobacteria
Bifidobacterium_angulatum	2.68985e-08	89.6667	96.6944	113.931	46.2167	139.056	100	0.64392	0.10647	0.00439309	0.00118789	0.573636	0.272211	0.00128104	0.00404951	0.828052	1.16381e-05	0.102546	0.450014	6.72622e-10	0.00199386	0.0192761	PS < MetaHIT <= MN <= ZYMO <= MP <= Q	7.63837e-05	positive	Actinobacteria
Actinomyces_odontolyticus	6.89792e-17	75.2361	102.403	94.9722	46.45	172.125	91.2609	0.0648218	0.193527	0.0648218	4.19427e-12	0.365452	0.621747	0.00017968	6.36195e-07	0.5355	0.00123377	4.69515e-08	0.807335	7.18739e-18	0.0085667	4.03447e-07	PS <= MetaHIT <= ZYMO <= MP <= MN < Q	3.63905e-05	positive	Actinobacteria
Actinomyces_viscosus	7.14183e-20	55.7917	101.014	102.319	46.8333	174	108.935	0.00104287	0.000803092	0.656283	1.05819e-17	0.000799277	0.922604	0.000226732	2.79715e-07	0.695469	0.000181865	3.59969e-07	0.711209	2.7503e-18	0.000181865	5.72659e-05	PS <= MetaHIT < MN <= MP <= ZYMO < Q	4.06748e-05	positive	Actinobacteria
Bifidobacterium_adolescentis	2.23243e-06	92.75	98.6389	114.222	51.1667	132.528	95.4348	0.762952	0.183458	0.00952021	0.00952021	0.859972	0.307747	0.00378234	0.0250159	0.859972	5.7599e-05	0.259697	0.295945	1.16992e-07	0.0127134	0.0277464	PS < MetaHIT <= ZYMO <= MN <= MP <= Q	0.00548432	positive	Actinobacteria
Atopobium_parvulum	4.14498e-10	88.9722	84.0417	94.9583	54.9	153.306	116.957	0.713683	0.70284	0.0317249	8.44531e-06	0.0899229	0.480662	0.0580027	1.9086e-06	0.0509292	0.0111983	5.29483e-05	0.185408	4.3589e-11	0.000257591	0.0317249	PS <= MN <= MetaHIT <= MP <= ZYMO < Q	2.8804e-06	positive	Actinobacteria
Bifidobacterium_catenulatum-Bifidobacterium_pseudocatenulatum_complex	2.27891e-06	90.3611	95.1667	111.639	55.8667	137.611	94.5652	0.831506	0.169999	0.0269758	0.00218956	0.838246	0.300383	0.0132417	0.00594671	0.968476	0.000568864	0.0887833	0.327399	9.95114e-08	0.0269758	0.0132417	PS < MetaHIT <= ZYMO <= MN <= MP <= Q	0.0169911	positive	Actinobacteria
Bifidobacterium_dentium	1.58092e-05	91.8889	97.3056	111.028	56.4	133.278	95.8696	0.792562	0.231571	0.0261959	0.010351	0.85035	0.399057	0.0138893	0.0222929	0.924827	0.000796516	0.162957	0.399057	7.36017e-07	0.0261959	0.0261959	PS < MetaHIT <= ZYMO <= MN <= MP <= Q	0.000219505	positive	Actinobacteria
Eggerthella_lenta	5.37566e-07	84.6389	85.5278	113.306	58.9333	139.306	109.348	0.947261	0.0822638	0.0929631	0.000314204	0.130587	0.0829841	0.0887545	0.000314204	0.135631	0.000429009	0.0883593	0.851597	1.77017e-07	0.0042599	0.0883593	PS <= MetaHIT <= MN <= ZYMO <= MP <= Q	0.00140309	positive	Actinobacteria
Bifidobacterium_bifidum	0.000551511	101.097	96.8333	108.306	60.8167	126.819	90.8043	0.751017	0.682702	0.0213167	0.108225	0.623548	0.536273	0.039768	0.0641329	0.741423	0.00564914	0.280486	0.375241	4.23984e-05	0.108225	0.0538773	PS <= ZYMO <= MN <= MetaHIT <= MP <= Q	0.00212175	positive	Actinobacteria
Collinsella_stercoris	9.52971e-06	77.1667	101.681	105.625	60.9	130.681	118.717	0.101851	0.063852	0.32821	0.00050518	0.0157198	0.76894	0.0113465	0.063852	0.32821	0.00560201	0.101851	0.449149	1.08474e-05	0.00125129	0.462277	PS <= MetaHIT <= MN <= MP <= ZYMO <= Q	1.07541e-05	positive	Actinobacteria
Slackia_exigua	2.0612e-15	74.125	77.3194	109.194	61.4333	171.056	92.1304	0.812101	0.019418	0.394126	4.10034e-12	0.327732	0.0331727	0.327732	1.52462e-11	0.381294	0.00175515	1.24673e-05	0.327732	1.1054e-13	0.0867483	8.05718e-07	PS <= MetaHIT <= MN <= ZYMO <= MP < Q	8.11825e-06	positive	Actinobacteria
Bifidobacterium_longum	0.000147072	98.6111	91.9722	113.347	63.2833	130.333	85.6957	0.665658	0.341024	0.0365709	0.0456108	0.457015	0.186155	0.0895635	0.0161562	0.680033	0.00286574	0.281209	0.129805	2.94223e-05	0.234109	0.0161562	PS <= ZYMO <= MN <= MetaHIT <= MP <= Q	0.0154452	positive	Actinobacteria
Collinsella_aerofaciens	0.000162567	82.7361	101.417	106.708	63.4	130.167	106.261	0.212604	0.151633	0.212604	0.00312198	0.183247	0.800473	0.0209675	0.081001	0.803847	0.0106025	0.151633	0.976544	3.24985e-05	0.0209675	0.183247	PS <= MetaHIT <= MN <= ZYMO <= MP <= Q	0.00295027	positive	Actinobacteria
Bifidobacterium_breve	0.00557603	98.4306	97.4306	110.389	68.55	123.25	86.2826	0.94068	0.466911	0.121346	0.138761	0.490094	0.46164	0.121346	0.136716	0.496994	0.02244	0.46164	0.212254	0.00155989	0.436269	0.0756956	PS <= ZYMO <= MN <= MetaHIT <= MP <= Q	0.000952245	positive	Actinobacteria
Bifidobacterium_animalis	0.0175393	98.4028	91.6389	104.819	78.7167	126.861	85.1957	0.681776	0.681776	0.34816	0.128229	0.52567	0.52567	0.52567	0.0438211	0.681776	0.192042	0.252375	0.369826	0.00953178	0.681776	0.0438211	PS <= ZYMO <= MN <= MetaHIT <= MP <= Q	6.14022e-06	positive	Actinobacteria
[Bacteroides]_pectinophilus	0.000435591	134.611	76.9167	89.2222	87.1333	111.417	89.1739	0.000264009	0.00377694	0.00377694	0.181923	0.0106148	0.539721	0.585647	0.0307463	0.573537	0.961335	0.184904	0.997467	0.181923	0.961335	0.239791	MN <= PS <= ZYMO <= MP <= Q <= MetaHIT	0.000595568	negative	Bacteroidetes
Porphyromonas_endodontalis	0.00655825	103.806	113.417	87.5556	117.417	72.5833	104.152	0.555015	0.405283	0.452018	0.064492	0.980554	0.0985922	0.815708	0.00859474	0.593917	0.0792625	0.405283	0.405283	0.00859474	0.503134	0.0792625	Q <= MP <= MetaHIT <= ZYMO <= MN <= PS	2.89572e-07	negative	Bacteroidetes
Prevotella_nigrescens	1.31316e-06	108.792	127.583	85.0694	122.433	57.7917	94.6739	0.207346	0.107927	0.394657	0.000506911	0.394657	0.00447543	0.708204	1.56015e-06	0.0573634	0.0198605	0.0705095	0.555024	1.97286e-05	0.107927	0.0326399	Q <= MP <= ZYMO <= MetaHIT <= PS <= MN	5.10014e-07	negative	Bacteroidetes
Bacteroides_coprocola	1.73404e-05	95.3472	113.5	70.5278	122.867	74.625	133.609	0.233005	0.107925	0.0953838	0.184593	0.0255747	0.00415458	0.542481	0.00954281	0.233005	0.00102184	0.760446	0.000509971	0.00232381	0.542481	0.000797489	MP <= Q <= MetaHIT <= MN <= PS <= ZYMO	0.0040277	negative	Bacteroidetes
Bacteroides_plebeius	0.000551511	93.3194	115.278	73.5556	123.333	79.4861	121.043	0.17042	0.212045	0.0711619	0.413573	0.128445	0.00714107	0.709526	0.0193363	0.755142	0.00619022	0.755142	0.00714107	0.00714107	0.884776	0.0189641	MP <= Q <= MetaHIT <= MN <= ZYMO <= PS	0.00232556	negative	Bacteroidetes
Parabacteroides_merdae	8.82186e-06	103.431	112.139	82.8472	128.833	59.6389	119.478	0.593375	0.18839	0.134035	0.00335694	0.364594	0.062735	0.322108	0.000467636	0.629627	0.00335694	0.140264	0.0402179	1.36969e-05	0.593375	0.000467636	Q <= MP <= MetaHIT <= MN <= ZYMO <= PS	0.00263182	negative	Bacteroidetes
Alistipes_shahii	0.00242695	80.1944	109.056	76.5694	130.117	103.944	99.4783	0.119015	0.787349	0.00297732	0.14469	0.279713	0.0781463	0.202634	0.787349	0.661441	0.00217669	0.124915	0.202634	0.135675	0.131253	0.787349	MP <= MetaHIT <= ZYMO <= Q <= MN <= PS	0.00134661	negative	Bacteroidetes
Prevotella_disiens	1.42639e-06	99.4167	116.222	71.2083	132.833	66.4722	121.674	0.287838	0.0596736	0.0332625	0.0304775	0.215416	0.00228298	0.298196	0.00106876	0.724507	9.21422e-05	0.724507	0.00228298	3.74327e-05	0.553886	0.00107446	Q <= MP <= MetaHIT <= MN <= ZYMO <= PS	2.33795e-05	negative	Bacteroidetes
Alistipes_putredinis	0.000656848	86.625	115.514	75.6806	134.317	94.6389	89.7826	0.078933	0.519246	0.00536128	0.635698	0.835636	0.0146231	0.273258	0.225606	0.194758	0.000476628	0.263845	0.482903	0.0146231	0.0146231	0.803202	MP <= MetaHIT <= ZYMO <= Q <= MN <= PS	0.00638326	negative	Bacteroidetes
unclassified_Alistipes_sp._HGB5	0.00341236	88.8472	105.347	78.8333	134.733	101.028	86.7391	0.369077	0.570199	0.00848292	0.497337	0.889831	0.121228	0.111206	0.801303	0.369077	0.00109529	0.211318	0.696269	0.0629269	0.0119317	0.497337	MP <= ZYMO <= MetaHIT <= Q <= MN <= PS	0.000920105	negative	Bacteroidetes
Prevotella_timonensis	6.8179e-06	97.3194	113.972	76.3611	135.117	66.7778	116.957	0.269078	0.198081	0.0163786	0.0431997	0.26856	0.0153855	0.200325	0.00222376	0.844539	0.000229608	0.509736	0.0163786	1.86309e-05	0.288961	0.00366293	Q <= MP <= MetaHIT <= MN <= ZYMO <= PS	3.99172e-05	negative	Bacteroidetes
Prevotella_bivia	9.85839e-05	106.403	105.222	78.9722	135.433	69.8056	107.196	0.958451	0.0772983	0.0772983	0.0315013	0.958451	0.0846202	0.0772983	0.0315013	0.958451	0.000463092	0.618938	0.0955034	4.82602e-05	0.100809	0.0420531	Q <= MP <= MN <= MetaHIT <= ZYMO <= PS	7.3567e-05	negative	Bacteroidetes
Odoribacter_splanchnicus	1.74996e-07	91.5833	115.722	78.5556	138.033	61.3056	124.522	0.10867	0.383439	0.00294506	0.0454711	0.050736	0.0121692	0.15466	0.000192539	0.563134	0.00016352	0.249076	0.00631273	7.81486e-07	0.42053	0.00016352	Q <= MP <= MetaHIT <= MN <= ZYMO <= PS	0.00116781	negative	Bacteroidetes
Bacteroides_ovatus	1.6154e-07	101.611	113.25	75.8056	139.167	59.6111	118.174	0.414032	0.0913618	0.0144506	0.00532627	0.318996	0.0115087	0.0989081	0.000328222	0.746288	5.20307e-05	0.2852	0.0115087	2.48308e-07	0.2509	0.000446559	Q <= MP <= MetaHIT <= MN <= ZYMO <= PS	0.00950698	negative	Bacteroidetes
Bacteroides_stercoris	7.87203e-08	94.4583	116.028	70.7639	140.233	65.2222	122.739	0.135592	0.116794	0.0024919	0.0554709	0.105221	0.0018907	0.117136	0.000589795	0.680058	6.19887e-06	0.680058	0.0018907	1.53786e-06	0.309496	0.000589795	Q <= MP <= MetaHIT <= MN <= ZYMO <= PS	0.00242172	negative	Bacteroidetes
Bacteroides_uniformis	6.98269e-07	98.9722	115.306	78.0278	140.467	62.1944	109.87	0.275424	0.162402	0.00971639	0.0132934	0.507824	0.0132934	0.111336	0.000387067	0.720954	7.06205e-05	0.275424	0.068282	4.19833e-07	0.0880342	0.0064973	Q <= MP <= MetaHIT <= ZYMO <= MN <= PS	0.00330558	negative	Bacteroidetes
Prevotella_copri	7.70871e-05	99.5278	104.792	74.0139	142	80.3056	101.391	0.802235	0.120058	0.012913	0.226231	0.902545	0.0550049	0.0305107	0.120058	0.882002	2.11319e-05	0.799556	0.120058	9.00984e-05	0.0305107	0.226231	MP <= Q <= MetaHIT <= ZYMO <= MN < PS	0.00603801	negative	Bacteroidetes
Bacteroides_caccae	1.10375e-06	103.528	110.958	82.1389	142.933	61.4028	101.13	0.621751	0.167193	0.0155264	0.00645029	0.874833	0.0533076	0.0436632	0.00113152	0.59819	0.000120523	0.16747	0.265091	1.08923e-07	0.0193792	0.0193792	Q <= MP <= ZYMO <= MetaHIT <= MN < PS	0.00216038	negative	Bacteroidetes
Parabacteroides_distasonis	1.45506e-13	98.4167	122.361	71.3889	146.133	44.75	130	0.0934715	0.0646932	0.00133171	0.000195224	0.0632711	0.000318805	0.105766	5.75642e-08	0.615716	4.26549e-07	0.0646932	0.000293873	9.48286e-12	0.329189	1.0622e-07	Q <= MP <= MetaHIT <= MN <= ZYMO <= PS	0.00382806	negative	Bacteroidetes
Bacteroides_finegoldii	2.86711e-13	96.9306	122.528	65.6806	147.433	50.6389	130.087	0.077459	0.033411	0.000727093	0.00107152	0.0440397	5.8346e-05	0.0965141	4.40685e-07	0.619405	4.95792e-08	0.291744	5.8346e-05	9.78214e-11	0.291744	6.69776e-07	Q <= MP < MetaHIT <= MN <= ZYMO <= PS	0.000777979	negative	Bacteroidetes
Paraprevotella_xylaniphila	1.82872e-07	94.2778	111.458	65.7917	147.567	76.4028	110.891	0.251339	0.0510323	0.000781033	0.25017	0.317297	0.00254253	0.0223021	0.0223021	0.970279	9.82022e-08	0.460437	0.00912767	3.3263e-06	0.0380299	0.0390682	MP <= Q <= MetaHIT <= ZYMO <= MN < PS	8.61578e-05	negative	Bacteroidetes
unclassified_Capnocytophaga_sp._oral_taxon_329	7.88012e-10	95.2639	116.931	64.4444	147.65	64.7222	121.065	0.123332	0.038399	0.000458045	0.038399	0.115596	0.000383546	0.0439279	0.000383546	0.842002	3.00455e-08	0.983508	0.000458045	3.00455e-08	0.115596	0.000458045	MP <= Q < MetaHIT <= MN <= ZYMO <= PS	1.96022e-05	negative	Bacteroidetes
Prevotella_buccae	1.01303e-10	102.778	120.903	67.625	149.05	56.8889	108.543	0.22176	0.0148317	0.00219995	0.00172135	0.704799	0.000275594	0.0624724	9.50745e-06	0.454639	5.69337e-08	0.454639	0.0134513	9.28686e-10	0.0155421	0.00172135	Q <= MP < MetaHIT <= ZYMO <= MN <= PS	2.0475e-06	negative	Bacteroidetes
Bacteroides_clarus	5.00718e-13	98	117.597	63.8333	152.033	54.1111	127.587	0.167017	0.0183424	0.000270396	0.00204516	0.0707521	0.000157782	0.0218292	8.65727e-06	0.511566	2.92476e-09	0.502911	8.40198e-05	5.5652e-11	0.152289	6.89827e-06	Q <= MP < MetaHIT <= MN <= ZYMO <= PS	4.16375e-05	negative	Bacteroidetes
Porphyromonas_asaccharolytica	4.96696e-09	98.5417	111.625	70.0694	152.25	64.6806	109.5	0.412817	0.0465128	0.000692764	0.0176136	0.544034	0.00595676	0.00845581	0.00178844	0.888953	4.1344e-08	0.737579	0.0159545	7.78415e-09	0.0127872	0.00807426	Q <= MP < MetaHIT <= ZYMO <= MN < PS	9.68842e-07	negative	Bacteroidetes
Bacteroides_dorei/vulgatus	3.18722e-11	104.694	118.528	67.5833	155.767	59.6667	96.2174	0.349947	0.0107839	0.000726108	0.00172701	0.577524	0.000492361	0.0137293	5.92971e-05	0.178325	2.94743e-09	0.577524	0.081693	1.38003e-10	0.000492361	0.0244818	Q <= MP <= ZYMO <= MetaHIT <= MN < PS	0.0239752	negative	Bacteroidetes
Bacteroides_dorei	5.10394e-13	103.417	118.028	64.1389	160.433	57.6944	101.391	0.319511	0.00578053	0.000182042	0.00143123	0.894129	0.000182042	0.00491843	3.56598e-05	0.319511	6.26789e-11	0.676647	0.019602	4.66548e-12	0.000466374	0.00613364	Q <= MP < ZYMO <= MetaHIT <= MN < PS	0.0152483	negative	Bacteroidetes
Bacteroides_salanitronis	1.54956e-18	99.4861	126.042	47.4167	160.433	54.0139	126.935	0.0601729	0.000200106	3.27815e-05	0.00119133	0.0822642	2.4443e-08	0.0220204	3.12108e-07	0.953203	1.60167e-14	0.668006	5.22593e-07	3.24651e-13	0.0463696	4.13917e-06	MP <= Q < MetaHIT <= MN <= ZYMO < PS	6.74547e-05	negative	Bacteroidetes
Bacteroides_fragilis	2.01074e-14	94.0278	121.583	53.0278	161.2	65.6667	114.435	0.0503885	0.00427623	7.04678e-06	0.047476	0.207642	1.68424e-06	0.00741086	9.50383e-05	0.63856	2.48053e-13	0.371731	0.000136568	9.12088e-11	0.00513381	0.00289999	MP <= Q < MetaHIT <= ZYMO <= MN < PS	0.00105901	negative	Bacteroidetes
Bacteroides_intestinalis	7.93424e-16	101.25	120.306	64.0417	163.533	48.6528	111.478	0.19523	0.00767073	3.71617e-05	0.000194502	0.537362	8.48419e-05	0.00324219	4.8554e-07	0.561902	1.25651e-11	0.290931	0.00304568	5.41323e-15	0.00184942	9.14431e-05	Q <= MP < MetaHIT <= ZYMO <= MN < PS	0.00046027	negative	Bacteroidetes
Bacteroides_coprophilus	6.59767e-18	88.8611	126.639	49.125	164.667	61.2917	123.043	0.00822519	0.00582525	2.81565e-07	0.0463963	0.0308773	4.00596e-08	0.0104589	2.97958e-06	0.813243	3.66876e-15	0.391352	2.97958e-06	1.66703e-12	0.0115007	0.000106264	MP <= Q < MetaHIT < ZYMO <= MN < PS	0.000234188	negative	Bacteroidetes
Bacteroides_xylanisolvens	4.35597e-15	99.6389	118.389	63.8056	164.967	52.8333	108.957	0.203663	0.0104504	1.33762e-05	0.000929536	0.540381	0.000146072	0.00158414	5.34954e-06	0.540381	5.32147e-12	0.47794	0.00451447	2.66347e-14	0.000842305	0.00056571	Q <= MP < MetaHIT <= ZYMO <= MN < PS	0.00313996	negative	Bacteroidetes
Bacteroides_fluxus	1.54956e-18	93.4167	125.375	51.1806	165.133	54.625	124.5	0.0217467	0.00313519	1.08284e-06	0.00648828	0.0474347	1.6832e-07	0.00718215	5.25977e-07	0.954151	9.30644e-15	0.854682	3.63126e-06	3.35641e-14	0.0138056	9.43757e-06	MP <= Q < MetaHIT < ZYMO <= MN < PS	3.85065e-05	negative	Bacteroidetes
Bacteroides_thetaiotaomicron	2.24567e-21	96.7778	137.583	63.4167	170.933	39.5556	97	0.00398837	0.017787	4.28685e-07	4.41602e-05	0.98835	1.27762e-07	0.0224616	1.49609e-12	0.0114926	1.7809e-13	0.0812082	0.0315426	1.72028e-19	7.2074e-06	0.000300589	Q <= MP < MetaHIT <= ZYMO < MN < PS	0.00210288	negative	Bacteroidetes
Bacteroides_eggerthii	2.87444e-19	92.7639	123.528	47.2778	174.133	62.3472	110.696	0.0295089	0.00118691	3.88586e-08	0.0295089	0.275419	5.22636e-08	0.000618661	1.58836e-05	0.399135	3.36506e-18	0.280842	7.71491e-05	1.62433e-14	0.000127514	0.00223324	MP <= Q < MetaHIT <= ZYMO <= MN < PS	0.000181681	negative	Bacteroidetes
unclassified_Ruminococcus_sp._5_1_39BFAA	8.70134e-14	98.8889	103.722	138.667	30.2	85.4167	140.696	0.770455	0.00576696	4.10902e-06	0.364713	0.0100235	0.0139675	9.11427e-07	0.216415	0.0206219	2.10703e-13	0.000222409	0.893941	0.000223463	2.0196e-11	0.00060209	PS < Q <= MetaHIT <= MN < MP <= ZYMO	0.0259227	positive	Firmicutes
Streptococcus_anginosus	1.45506e-13	85.7083	94.1667	113.292	30.55	143.958	123.913	0.529064	0.060161	0.000227285	4.37811e-05	0.0226139	0.193345	2.38801e-05	0.000452448	0.0690446	2.169e-08	0.0374732	0.519892	1.27637e-14	2.169e-08	0.216683	PS < MetaHIT <= MN <= MP <= ZYMO <= Q	4.32339e-05	positive	Firmicutes
unclassified_Erysipelotrichaceae_bacterium_3_1_53	9.6706e-10	109.944	87.5278	121.611	35.8	107.194	134.043	0.158813	0.443557	7.17528e-07	0.837852	0.169966	0.0240054	0.0007271	0.195451	0.00559981	8.54922e-09	0.354191	0.443557	1.52681e-06	7.57721e-09	0.14569	PS < MN <= Q <= MetaHIT <= MP <= ZYMO	0.000186168	positive	Firmicutes
Parvimonas_micra	2.87444e-19	110.167	59.9167	101.333	37.1167	166.028	114.848	0.000345874	0.54746	1.0912e-06	6.91133e-05	0.758395	0.00280334	0.132154	2.15411e-14	0.000511484	1.3013e-05	4.43181e-06	0.432157	8.81435e-19	3.25569e-06	0.0011568	PS <= MN < MP <= MetaHIT <= ZYMO < Q	2.68393e-05	positive	Firmicutes
Coprococcus_catus	1.16771e-08	102.75	91.2222	134.722	40.8333	103.583	118.087	0.418907	0.0371774	4.19021e-05	0.950553	0.412672	0.00301923	0.00104991	0.412672	0.129214	4.06274e-10	0.0384237	0.411551	4.19021e-05	7.59672e-06	0.412672	PS < MN <= MetaHIT <= Q <= ZYMO <= MP	0.00144618	positive	Firmicutes
Anaerococcus_vaginalis	2.29042e-07	101.25	101.681	126.625	42.1	99.5139	121.457	0.97444	0.118907	0.0001015	0.96129	0.264266	0.118907	0.0001015	0.96129	0.264266	3.01016e-08	0.109111	0.917689	0.000138842	3.83056e-06	0.248931	PS < Q <= MetaHIT <= MN <= ZYMO <= MP	1.5718e-06	positive	Firmicutes
Streptococcus_mutans	1.68184e-10	88.8611	97.7639	105.667	42.5	148.792	102.13	0.634557	0.316621	0.00215109	4.10213e-05	0.522631	0.642081	0.000330514	0.000401881	0.816259	4.10213e-05	0.00249586	0.816259	6.95914e-13	0.000401881	0.00361552	PS < MetaHIT <= MN <= ZYMO <= MP < Q	1.53673e-06	positive	Firmicutes
Streptococcus_constellatus	6.76399e-09	89.4722	96.3889	108.792	43.05	139.194	112.739	0.650098	0.205267	0.00247137	0.000646537	0.189466	0.410802	0.00057752	0.00309764	0.35334	2.31996e-05	0.044382	0.795343	1.34977e-10	5.15884e-05	0.136925	PS < MetaHIT <= MN <= MP <= ZYMO <= Q	3.17867e-06	positive	Firmicutes
Parvimonas_sp._oral_taxon_110	1.54956e-18	113.25	57.9028	93.5556	45.9667	167.278	111.848	9.52042e-05	0.178441	6.77046e-06	0.000124377	0.92659	0.0108726	0.425398	2.97807e-15	0.000655059	0.00110061	2.0528e-07	0.264659	1.11925e-16	9.15627e-05	0.00050667	PS <= MN < MP <= ZYMO <= MetaHIT < Q	1.39893e-06	positive	Firmicutes
Faecalibacterium_prausnitzii	5.01341e-07	100.25	92.6667	110.139	46.4333	132.889	105.043	0.660623	0.577253	0.000671595	0.0324595	0.752787	0.2903	0.00311036	0.00690305	0.567376	4.63713e-05	0.150777	0.752787	1.28385e-08	0.000779575	0.126192	PS < MN <= MetaHIT <= ZYMO <= MP <= Q	0.0393064	positive	Firmicutes
unclassified_Lachnospiraceae_bacterium_3_1_57FAA_CT1	1.38258e-06	127.347	95.5694	114.833	46.4333	105.028	94.3478	0.0451057	0.479643	1.41171e-07	0.181373	0.064576	0.252846	0.0018365	0.517322	0.936023	9.11494e-06	0.517322	0.26743	0.000160946	0.00727983	0.517322	PS < ZYMO <= MN <= Q <= MP <= MetaHIT	0.000253747	positive	Firmicutes
Streptococcus_gordonii	1.61347e-06	99.9167	92.8333	114.542	46.8667	127.208	106.739	0.651609	0.414673	0.000626954	0.0905609	0.653943	0.199152	0.00332518	0.0263156	0.451078	1.17977e-05	0.451078	0.651609	1.79224e-07	0.000626954	0.297713	PS < MN <= MetaHIT <= ZYMO <= MP <= Q	4.23631e-05	positive	Firmicutes
[Ruminococcus]_obeum	7.87926e-13	86.5833	108.139	151.778	47.3333	74.4722	127.304	0.125424	4.59603e-06	0.0100406	0.367456	0.01243	0.00249573	4.80377e-05	0.0183517	0.222769	1.88672e-12	6.58712e-08	0.125424	0.0738538	2.08432e-06	0.00129409	PS <= Q <= MetaHIT <= MN <= ZYMO <= MP	0.00882571	positive	Firmicutes
butyrate-producing_bacterium_SSC/2	8.11299e-06	101.833	97.3611	116.306	47.6333	105.889	126.261	0.762809	0.422252	0.000450967	0.762809	0.232454	0.297399	0.00125478	0.606568	0.143935	8.26739e-06	0.597609	0.606568	0.000178757	8.26739e-06	0.301174	PS < MN <= MetaHIT <= Q <= MP <= ZYMO	0.00172309	positive	Firmicutes
Streptococcus_cristatus	1.42742e-08	93.8056	81.3889	113.375	47.85	135.222	122.217	0.410178	0.181644	0.0033344	0.00513931	0.0928758	0.0288795	0.0288795	0.000231526	0.0156464	1.66625e-05	0.141813	0.561229	8.50684e-09	1.66625e-05	0.420874	PS < MN <= MetaHIT <= MP <= ZYMO <= Q	2.49913e-06	positive	Firmicutes
Eubacterium_cylindroides	3.00031e-06	99.2778	114.042	125.861	48.1	91.9306	110.435	0.407875	0.102655	0.001058	0.626307	0.534806	0.473881	2.1652e-05	0.187287	0.812657	5.16314e-07	0.0289286	0.423766	0.00561503	0.000399063	0.373393	PS < Q <= MetaHIT <= ZYMO <= MN <= MP	0.000121381	positive	Firmicutes
unclassified_Ruminococcus_sp._SR1/5	9.30905e-07	91.2222	115	127.389	48.1667	93.3889	116.783	0.144043	0.017791	0.00675454	0.906757	0.155089	0.445712	1.58745e-05	0.161689	0.906757	2.8482e-07	0.024434	0.560606	0.00500171	7.04457e-05	0.169444	PS < MetaHIT <= Q <= MN <= ZYMO <= MP	0.0148275	positive	Firmicutes
Gemella_sanguinis	8.70134e-14	128.653	86.0972	69.2222	48.1833	151.417	103.63	0.00316853	2.92611e-05	5.66507e-08	0.123092	0.125178	0.224145	0.0119056	4.38447e-06	0.249293	0.156345	7.17161e-09	0.0356492	3.59241e-12	0.00112414	0.00316853	PS <= MP <= MN <= ZYMO <= MetaHIT <= Q	5.06151e-05	positive	Firmicutes
Streptococcus_gallolyticus	1.8554e-05	100.875	96.3472	114.736	48.3833	113.958	118.196	0.878759	0.450341	0.00073406	0.450341	0.425124	0.356268	0.00199819	0.356268	0.356268	2.45663e-05	0.953845	0.878759	2.45663e-05	4.97538e-05	0.878759	PS < MN <= MetaHIT <= Q <= MP <= ZYMO	4.98262e-05	positive	Firmicutes
Streptococcus_mitis	5.92942e-11	99.4861	72.9722	99.6806	49.65	146.875	127.348	0.0727361	0.988455	0.000833917	0.000833917	0.0863395	0.0727361	0.113045	2.8564e-07	0.000833917	0.000833917	0.000833917	0.0863395	7.89201e-11	4.38843e-06	0.21371	PS <= MN <= MetaHIT <= MP <= ZYMO <= Q	3.50639e-05	positive	Firmicutes
Marvinbryantia_formatexigens	2.79666e-06	112.056	92.9722	120.389	49.7333	93.1389	127.957	0.217124	0.617509	4.8921e-05	0.217124	0.370138	0.0709657	0.00646734	0.990104	0.0474656	5.55239e-06	0.0709657	0.663229	0.00646734	5.55239e-06	0.0474656	PS < MN <= Q <= MetaHIT <= MP <= ZYMO	0.000208969	positive	Firmicutes
Peptostreptococcus_stomatis	6.82549e-09	95.3472	88.2361	95.3056	49.75	144.611	120.196	0.641606	0.997526	0.00263139	0.000739052	0.135811	0.641606	0.0118499	0.000136313	0.0595475	0.00263139	0.000739052	0.135811	2.5332e-10	6.19536e-05	0.135811	PS < MN <= MP <= MetaHIT <= ZYMO <= Q	9.19503e-06	positive	Firmicutes
Lactobacillus_salivarius	1.72324e-09	89.4444	77.4167	116.583	50.3333	140.722	118.391	0.397237	0.0723795	0.011827	0.000407067	0.0779518	0.00890264	0.0779518	1.29674e-05	0.0133022	1.29674e-05	0.0905537	0.905435	2.13509e-09	6.19953e-05	0.164177	PS <= MN <= MetaHIT <= MP <= ZYMO <= Q	1.02978e-06	positive	Firmicutes
Solobacterium_moorei	2.38787e-09	113.458	84.9583	135.222	50.4667	121.681	69.4565	0.0509011	0.143622	3.92131e-05	0.540628	0.00822176	0.000551108	0.0239898	0.0117776	0.33599	2.72097e-08	0.33599	5.8157e-05	3.26491e-06	0.286794	0.0015004	PS <= ZYMO <= MN <= MetaHIT <= Q <= MP	1.301e-05	positive	Firmicutes
Parvimonas_sp._oral_taxon_393	6.1258e-16	110.194	66.3333	88.8889	50.8	166.792	105.196	0.00205855	0.141047	7.5941e-05	7.5941e-05	0.742548	0.127134	0.304202	5.74014e-13	0.0159868	0.011464	3.36451e-08	0.304202	2.79832e-15	0.0012339	0.000129366	PS <= MN <= MP <= ZYMO <= MetaHIT < Q	1.40808e-06	positive	Firmicutes
unclassified_Erysipelotrichaceae_bacterium_5_2_54FAA	1.74606e-08	104.889	88.75	135.056	50.8667	85.1944	133.783	0.265108	0.0371661	0.000632985	0.178459	0.0785813	0.0017079	0.0134818	0.847851	0.00661425	3.48598e-08	0.000775933	0.933341	0.0247768	1.15655e-06	0.00352495	PS < Q <= MN <= MetaHIT <= ZYMO <= MP	0.00019834	positive	Firmicutes
Streptococcus_australis	2.67278e-05	102.292	96.8333	109.139	51.85	127.347	98.5	0.789932	0.762969	0.00172493	0.116718	0.860627	0.53972	0.0053046	0.0579131	0.912796	0.0003606	0.292375	0.660706	1.27141e-06	0.00946179	0.116718	PS < MN <= ZYMO <= MetaHIT <= MP <= Q	0.000243527	positive	Firmicutes
Blautia_hansenii	1.97215e-06	103.778	81.3333	111.556	52.0667	118.25	130.609	0.142318	0.60293	0.000913099	0.351877	0.129837	0.0525281	0.0709594	0.0150285	0.00361423	0.000121687	0.618366	0.287175	1.99133e-05	1.00091e-05	0.480875	PS <= MN <= MetaHIT <= MP <= Q <= ZYMO	0.00127283	positive	Firmicutes
butyrate-producing_bacterium	4.04687e-05	101.667	97.1667	116.278	52.2333	101.083	128.391	0.82575	0.377604	0.00198094	0.965376	0.148289	0.258302	0.00429616	0.82575	0.1005	4.13811e-05	0.377604	0.532578	0.00198094	2.15579e-05	0.148289	PS < MN <= Q <= MetaHIT <= MP <= ZYMO	0.0159828	positive	Firmicutes
[Clostridium]_difficile	1.73404e-05	115.028	87.1111	108.389	52.7	105.139	128.609	0.0809199	0.66566	7.32478e-05	0.532848	0.465246	0.205066	0.0365621	0.250886	0.0191915	0.000388737	0.808897	0.250886	0.000745178	2.3329e-05	0.205066	PS < MN <= Q <= MP <= MetaHIT <= ZYMO	0.000662327	positive	Firmicutes
Streptococcus_sanguinis	2.31973e-06	97.0417	90.4444	117.361	52.8167	132.097	95.1522	0.719392	0.195772	0.0072668	0.0194776	0.901194	0.0752937	0.0189757	0.0072668	0.811145	3.49455e-05	0.341025	0.197024	2.7806e-07	0.0189757	0.028501	PS < MN <= ZYMO <= MetaHIT <= MP <= Q	9.58694e-05	positive	Firmicutes
Streptococcus_vestibularis	2.67278e-05	102.889	92.25	119.222	53	122.083	95.6957	0.535674	0.305721	0.00200276	0.229784	0.734381	0.0958598	0.0200811	0.0660381	0.831397	1.9646e-05	0.831397	0.20356	1.42585e-05	0.0206733	0.155516	PS < MN <= ZYMO <= MetaHIT <= MP <= Q	0.000230718	positive	Firmicutes
Clostridium_spiroforme	1.38258e-06	92.0417	87.6944	130.889	53.35	106.903	124.848	0.746315	0.011526	0.0151148	0.310117	0.0518544	0.00490269	0.0277809	0.208483	0.0277809	5.64541e-07	0.111405	0.740793	0.000724303	4.53181e-05	0.297931	PS < MN <= MetaHIT <= Q <= ZYMO <= MP	2.48479e-05	positive	Firmicutes
unclassified_Streptococcus_sp._oral_taxon_071	1.50762e-09	100.75	72	102.319	53.3833	144.014	122.37	0.0485996	0.907026	0.00233172	0.00275172	0.194302	0.0400932	0.201095	6.2782e-07	0.00233518	0.00193629	0.00359545	0.201095	1.90841e-09	6.32943e-05	0.194302	PS <= MN < MetaHIT <= MP <= ZYMO <= Q	3.54427e-05	positive	Firmicutes
Eubacterium_hallii	8.89348e-13	70.4167	141.444	129.583	54.1667	74.25	126.652	6.26671e-07	2.6704e-05	0.33944	0.830836	0.000412146	0.435493	8.8806e-09	2.14674e-06	0.413837	6.26671e-07	8.20238e-05	0.847273	0.231256	1.34667e-05	0.000958092	PS <= MetaHIT <= Q < ZYMO <= MP <= MN	0.00646901	positive	Firmicutes
unclassified_Streptococcus_oralis	2.68985e-08	100.542	77.3472	99.2778	54.9167	142.292	119.783	0.140569	0.925067	0.00405187	0.00405187	0.220852	0.152039	0.152039	1.00924e-05	0.00993349	0.00405187	0.00405187	0.205239	8.49712e-09	0.000202002	0.173917	PS <= MN <= MP <= MetaHIT <= ZYMO <= Q	1.76832e-06	positive	Firmicutes
Streptococcus_oralis	5.5395e-09	102.375	71.7917	100.653	55.15	141.694	124.087	0.0380889	0.898022	0.00241795	0.00643823	0.192103	0.0476043	0.264957	1.47979e-06	0.00221219	0.00311064	0.00483656	0.168555	1.23358e-08	6.42006e-05	0.264957	PS <= MN < MP <= MetaHIT <= ZYMO <= Q	1.35688e-05	positive	Firmicutes
Streptococcus_salivarius	0.000598453	105.931	95.25	114.778	55.3667	112.611	104.935	0.714339	0.714339	0.00166859	0.714339	0.947832	0.365446	0.0139729	0.420817	0.714339	0.000365512	0.934189	0.714339	0.000365512	0.00640077	0.714339	PS < MN <= ZYMO <= MetaHIT <= Q <= MP	0.00342427	positive	Firmicutes
Streptococcus_infantarius	0.00057093	107.778	92.3889	111.139	55.9333	114.889	107.913	0.472751	0.891573	0.00117296	0.881845	0.992908	0.349124	0.0290758	0.235148	0.512829	0.000672433	0.891573	0.891573	0.000431391	0.00376154	0.881845	PS < MN <= MetaHIT <= ZYMO <= MP <= Q	9.21194e-06	positive	Firmicutes
Peptoniphilus_harei	6.8179e-06	103.014	87.8194	122.292	55.9667	126.431	86.9565	0.322721	0.206465	0.00421706	0.122111	0.336206	0.0257725	0.0446591	0.0152334	0.954783	1.89509e-05	0.812231	0.0433782	8.61639e-06	0.0830797	0.0257725	PS <= ZYMO <= MN <= MetaHIT <= MP <= Q	1.42643e-06	positive	Firmicutes
Anaerofustis_stercorihominis	7.77217e-06	81.4028	105.833	105.153	58.75	134.917	102.5	0.115088	0.115735	0.14725	0.000511681	0.207071	0.959608	0.00372381	0.0621819	0.923163	0.00372381	0.0621819	0.923163	9.75454e-07	0.0168741	0.0621819	PS <= MetaHIT <= ZYMO <= MP <= MN <= Q	1.56027e-06	positive	Firmicutes
unclassified_Streptococcus_sp._C150	0.00177934	104.444	93.8611	117.528	60.85	114.375	95.2174	0.574893	0.49538	0.00990282	0.574893	0.628065	0.195525	0.0718856	0.267483	0.928988	0.000867705	0.872686	0.267483	0.00109521	0.088889	0.346836	PS <= MN <= ZYMO <= MetaHIT <= Q <= MP	7.14469e-05	positive	Firmicutes
Streptococcus_pneumoniae	6.39346e-06	98.5694	80.3611	102.722	61.15	136.264	114.065	0.219277	0.757297	0.0198266	0.0150921	0.35606	0.160181	0.219277	0.000238636	0.0502231	0.0119297	0.0269127	0.488652	1.47702e-06	0.00405737	0.217001	PS <= MN <= MetaHIT <= MP <= ZYMO <= Q	5.35688e-05	positive	Firmicutes
Finegoldia_magna	0.000915405	107.944	100.319	120.847	63.2833	85.4583	116.522	0.61308	0.41992	0.00747609	0.200488	0.61308	0.209673	0.0253576	0.390024	0.390024	0.000638585	0.0253576	0.775776	0.209673	0.00550567	0.102018	PS <= Q <= MN <= MetaHIT <= ZYMO <= MP	4.03554e-07	positive	Firmicutes
Eubacterium_biforme	0.00201744	94.2083	106.708	118.194	63.7333	92.4444	120.652	0.449442	0.137147	0.11474	0.895569	0.137147	0.453108	0.0114736	0.432727	0.449442	0.00167223	0.136749	0.895569	0.124915	0.00236643	0.136749	PS <= Q <= MetaHIT <= MN <= MP <= ZYMO	0.00268332	positive	Firmicutes
Streptococcus_infantis	0.00121859	105.125	86.2917	100.958	64.5333	124.792	110.826	0.241602	0.756512	0.0156383	0.238883	0.756512	0.375117	0.229943	0.0156383	0.229159	0.0292615	0.190337	0.596233	0.000286109	0.0156383	0.448506	PS <= MN <= MP <= MetaHIT <= ZYMO <= Q	9.97991e-05	positive	Firmicutes
Peptoniphilus_lacrimalis	0.0015662	105.292	105.736	119.236	64.95	83.3333	115.87	0.973616	0.429662	0.0157699	0.19172	0.58328	0.429662	0.0157699	0.19172	0.58328	0.00175931	0.0226389	0.883854	0.320196	0.00952947	0.0813162	PS <= Q <= MetaHIT <= MN <= ZYMO <= MP	2.59258e-06	positive	Firmicutes
[Ruminococcus]_torques	0.000426328	95.7222	93.7222	129.194	65.2	92.8611	118.826	0.944665	0.0382325	0.0758518	0.944665	0.175896	0.0311201	0.092143	0.948907	0.148565	8.41672e-05	0.0311201	0.61962	0.0931711	0.00516955	0.146652	PS <= Q <= MN <= MetaHIT <= ZYMO <= MP	0.00990247	positive	Firmicutes
Clostridium_ramosum	0.00426975	99.4167	95.7917	120.333	68.45	90.9306	122.457	0.843586	0.177342	0.107503	0.659642	0.177342	0.145301	0.130961	0.827935	0.149546	0.00348129	0.107503	0.889047	0.177342	0.0047327	0.114935	PS <= Q <= MN <= MetaHIT <= MP <= ZYMO	0.00015802	positive	Firmicutes
Clostridium_saccharolyticum	0.00378599	120.639	91.7222	116.111	70.4	86.5	106.609	0.0785255	0.736166	0.00546719	0.0553551	0.445734	0.149012	0.244343	0.736166	0.445734	0.00886165	0.0785255	0.614283	0.379977	0.0785255	0.310675	PS <= Q <= MN <= ZYMO <= MP <= MetaHIT	0.000757845	positive	Firmicutes
Dorea_longicatena	0.000263105	89.25	105.25	118.778	70.5	83.2778	135.304	0.31881	0.0599959	0.275104	0.656736	0.00928958	0.362415	0.0341976	0.170059	0.090547	0.00314803	0.0247446	0.346894	0.390657	0.000616401	0.00314803	PS <= Q <= MetaHIT <= MN <= MP <= ZYMO	0.00413207	positive	Firmicutes
Lactobacillus_ruminis	0.0244915	104.222	96.4306	115.597	70.8667	91.3056	117.609	0.6485	0.496605	0.0897446	0.496605	0.496605	0.273418	0.209823	0.753129	0.273418	0.0225718	0.209823	0.89485	0.273418	0.02321	0.209823	PS <= Q <= MN <= MetaHIT <= MP <= ZYMO	5.28848e-05	positive	Firmicutes
Streptococcus_thermophilus	0.0402874	99.875	97.0417	111.861	71.1	115.361	91.3478	0.83301	0.507846	0.205933	0.405176	0.719095	0.405176	0.246292	0.375089	0.81728	0.0287019	0.83301	0.375089	0.0253059	0.375089	0.343799	PS <= ZYMO <= MN <= MetaHIT <= MP <= Q	0.000899618	positive	Firmicutes
Streptococcus_parasanguinis	0.0324853	102.528	96.0972	111.486	71.25	115.986	88.087	0.677434	0.631255	0.132357	0.4673	0.4673	0.4673	0.23372	0.297565	0.677434	0.0322941	0.737724	0.297565	0.0225435	0.4673	0.23372	PS <= ZYMO <= MN <= MetaHIT <= MP <= Q	0.000469655	positive	Firmicutes
Granulicatella_adiacens	6.33675e-05	106.014	89.2222	85.1111	71.4667	139.319	97.8696	0.317189	0.224679	0.035594	0.035594	0.634874	0.759657	0.317189	0.000964968	0.634874	0.454078	0.000411359	0.502307	2.21548e-05	0.202992	0.0242169	PS <= MP <= MN <= ZYMO <= MetaHIT < Q	4.30457e-05	positive	Firmicutes
Streptococcus_suis	0.00677353	104.014	102.208	111.514	71.7333	83.2917	126.696	0.893116	0.617961	0.0824948	0.226877	0.226877	0.563811	0.0892828	0.23883	0.226877	0.0238227	0.0892828	0.434307	0.515203	0.00756603	0.0238227	PS <= Q <= MN <= MetaHIT <= MP <= ZYMO	2.20302e-05	positive	Firmicutes
Eubacterium_limosum	0.000442111	103.778	103.764	130.097	72.1	76.0139	106.457	0.999175	0.0752422	0.0752422	0.0752422	0.921731	0.0752422	0.0752422	0.0752422	0.921731	0.000427935	0.000427935	0.164088	0.921731	0.0752422	0.0752422	PS <= Q <= MN <= MetaHIT <= ZYMO <= MP	5.66432e-05	positive	Firmicutes
Clostridium_hylemonae	0.0363789	115.028	104.875	111.194	72.2333	95.0139	86.7826	0.578821	0.775444	0.0359155	0.292276	0.237987	0.683748	0.102787	0.578821	0.390854	0.0427712	0.390854	0.271756	0.271756	0.535746	0.679158	PS <= ZYMO <= Q <= MN <= MP <= MetaHIT	1.1895e-06	positive	Firmicutes
Blautia_hydrogenotrophica	0.0103062	109.139	81.8056	107.25	72.3667	104.833	122.739	0.104876	0.888216	0.0453952	0.863846	0.506614	0.124924	0.628805	0.162374	0.0453952	0.0499575	0.888216	0.463195	0.0637394	0.0214965	0.398963	PS <= MN <= Q <= MP <= MetaHIT <= ZYMO	0.000377418	positive	Firmicutes
Oribacterium_sinus	0.0355032	119.667	107.875	91.3194	73.1	102.417	93.2174	0.511136	0.140682	0.0142944	0.363245	0.246663	0.363245	0.102074	0.733503	0.503224	0.363245	0.511136	0.900752	0.140682	0.363245	0.629458	PS <= MP <= ZYMO <= Q <= MN <= MetaHIT	1.20683e-05	positive	Firmicutes
Enterococcus_faecalis	0.00586713	126.514	83.75	98.5833	73.5333	105	104.283	0.0109586	0.14125	0.00255797	0.213381	0.240134	0.367729	0.585645	0.213381	0.265934	0.188775	0.730393	0.758617	0.127866	0.154956	0.962403	PS <= MN <= MP <= ZYMO <= Q <= MetaHIT	0.000145494	positive	Firmicutes
Weissella_cibaria	3.445e-08	95.0556	76.5694	95.875	74.0167	154.583	90.7609	0.280906	0.951332	0.280906	4.60057e-05	0.897229	0.280906	0.917293	7.91557e-08	0.478158	0.280906	4.60057e-05	0.897229	7.91557e-08	0.433275	8.09898e-05	PS <= MN <= ZYMO <= MetaHIT <= MP < Q	3.99228e-07	positive	Firmicutes
Peptostreptococcus_anaerobius	0.0117887	92.0278	115.542	97.3194	75.1333	91.9028	128.891	0.171756	0.743295	0.319243	0.992578	0.0578474	0.291823	0.0310717	0.171756	0.475489	0.21647	0.743295	0.114094	0.319243	0.0100276	0.0578474	PS <= Q <= MetaHIT <= MP <= MN <= ZYMO	2.41185e-05	positive	Firmicutes
Ruminococcus_champanellensis	0.0162916	116.222	88.25	88.4861	75.25	111.792	116.283	0.117055	0.117055	0.0476106	0.886068	0.996834	0.996834	0.485905	0.13811	0.13811	0.485905	0.13811	0.13811	0.0476106	0.0476106	0.886068	PS <= MN <= MP <= Q <= MetaHIT <= ZYMO	4.85591e-05	positive	Firmicutes
unclassified_Clostridium_sp._D5	0.0125828	107.583	111.972	115.833	76.1	78.0556	101.565	0.829138	0.735357	0.0699923	0.0699923	0.829138	0.829138	0.0435189	0.0435189	0.735357	0.0370111	0.0370111	0.580812	0.889646	0.229382	0.229504	PS <= Q <= ZYMO <= MetaHIT <= MN <= MP	0.00011204	positive	Firmicutes
Coprococcus_comes	0.034787	106.389	105.861	105.056	76.6333	82.6111	122.043	0.968671	0.968671	0.131207	0.177897	0.414078	0.968671	0.131207	0.177897	0.414078	0.131207	0.177897	0.414078	0.839334	0.0608248	0.0717737	PS <= Q <= MP <= MN <= MetaHIT <= ZYMO	0.00440438	positive	Firmicutes
Coprococcus_eutactus	0.0261048	109.917	95.4722	110.139	78.4	82.5833	122.565	0.423639	0.986806	0.0950266	0.104875	0.477938	0.423639	0.423331	0.460219	0.160803	0.0950266	0.104875	0.477938	0.821364	0.0645858	0.0645858	PS <= Q <= MN <= MetaHIT <= MP <= ZYMO	0.000209009	positive	Firmicutes
Lactobacillus_casei	0.000915405	91.3472	91.4861	113.667	78.4333	130.806	76.8261	0.991747	0.184791	0.414392	0.0127799	0.414392	0.184791	0.414392	0.0127799	0.414392	0.0370594	0.336344	0.0385194	0.00289242	0.984553	0.00289242	ZYMO <= PS <= MetaHIT <= MN <= MP <= Q	5.94793e-07	positive	Firmicutes
Anaerostipes_caccae	0.0240566	95.9861	88.3889	100.875	78.9833	105.486	133.348	0.659807	0.731493	0.379443	0.630686	0.0704491	0.529205	0.630686	0.379443	0.0235138	0.257909	0.731493	0.123245	0.167849	0.00870712	0.167849	PS <= MN <= MetaHIT <= MP <= Q <= ZYMO	0.000282074	positive	Firmicutes
[Ruminococcus]_gnavus	0.00521681	104.056	98.9722	111.806	79.3	77.4444	130.522	0.755598	0.65092	0.153807	0.119183	0.153807	0.424476	0.244169	0.181929	0.114507	0.0790947	0.0527917	0.29833	0.895257	0.00891306	0.00731149	Q <= PS <= MN <= MetaHIT <= MP <= ZYMO	0.00420541	positive	Firmicutes
Leuconostoc_mesenteroides	0.000452391	89.8056	98.0972	116.792	80.0333	127.556	67	0.537087	0.0835427	0.522797	0.0185737	0.223133	0.246067	0.272473	0.0707953	0.0835427	0.0272487	0.488059	0.00532566	0.00532566	0.488059	0.00103274	ZYMO <= PS <= MetaHIT <= MN <= MP <= Q	5.49982e-06	positive	Firmicutes
[Clostridium]_bartlettii	0.032799	106.667	114.778	79.7917	82.6	95.4028	119.391	0.630134	0.136531	0.219286	0.503871	0.503871	0.0695134	0.0840961	0.280051	0.816194	0.842062	0.408926	0.0695134	0.503871	0.0840961	0.246373	MP <= PS <= Q <= MetaHIT <= MN <= ZYMO	0.0014132	positive	Firmicutes
unclassified_Clostridium_sp._HGF2	0.000551511	100.653	122.056	113.528	84.9	65.0833	109.065	0.236591	0.460929	0.395548	0.0251474	0.621887	0.606568	0.0251474	0.000335883	0.491685	0.105587	0.00234114	0.769352	0.26619	0.236591	0.0192661	Q <= PS <= MetaHIT <= ZYMO <= MP <= MN	0.000639395	positive	Firmicutes
Lactobacillus_fermentum	2.11124e-07	99.2639	73.8889	85.6944	88.3167	103.042	166.326	0.126382	0.426254	0.504579	0.834222	3.93684e-05	0.47456	0.426254	0.0751138	1.87102e-08	0.852398	0.368855	8.76669e-07	0.426254	3.96391e-06	9.61407e-05	MN <= MP <= PS <= MetaHIT <= Q < ZYMO	2.732e-05	positive	Firmicutes
Butyrivibrio_crossotus	0.00138378	134.889	76.6667	90.6944	91.9333	102.25	94.913	0.000221025	0.00754791	0.0115268	0.0454433	0.0323308	0.494236	0.494236	0.142345	0.494054	0.929955	0.58476	0.901883	0.632967	0.91117	0.787176	MN <= MP <= PS <= ZYMO <= Q < MetaHIT	0.000302506	positive	Firmicutes
unclassified_butyrate-producing_bacterium_SS3/4	1.29016e-07	114.472	92.1111	85.5	101.367	64.1389	158.174	0.144167	0.0582861	0.406662	0.000674967	0.0102125	0.622743	0.5479	0.062305	7.09783e-05	0.325327	0.152628	1.34639e-05	0.017693	0.000972668	9.68897e-09	Q <= MP <= MN <= PS <= MetaHIT < ZYMO	0.00139955	positive	Firmicutes
Clostridium_symbiosum	0.00970177	115.667	86.5	98.25	101.7	75.7222	126.565	0.1124	0.324923	0.438687	0.022156	0.507772	0.477391	0.421236	0.487541	0.0423695	0.806623	0.200697	0.163258	0.163258	0.216698	0.0125324	Q <= MN <= MP <= PS <= MetaHIT <= ZYMO	0.000487098	positive	Firmicutes
unclassified_Clostridiales_bacterium_1_7_47FAA	0.0343934	115.625	100.278	93.9583	109.817	72.0556	106.935	0.488459	0.267225	0.728846	0.0177897	0.728846	0.728846	0.728846	0.133929	0.728846	0.488459	0.267225	0.656423	0.0553435	0.855281	0.109578	Q <= MP <= MN <= ZYMO <= PS <= MetaHIT	0.0001873	positive	Firmicutes
Clostridium_bolteae	7.34847e-05	117.167	102.444	87.4444	114.233	60.3056	123.957	0.372645	0.0674542	0.835131	0.000216395	0.702315	0.372645	0.50363	0.00642763	0.262514	0.107509	0.0930659	0.0493046	0.000650458	0.621145	0.000216395	Q <= MP <= MN <= PS <= MetaHIT <= ZYMO	0.00146894	positive	Firmicutes
Eubacterium_eligens	1.74606e-08	142.083	94.1667	77.6111	117.167	58.8056	111.826	0.00136069	1.20368e-05	0.115619	8.62541e-09	0.0779965	0.251487	0.140047	0.0182214	0.263469	0.0125189	0.20211	0.0460592	0.000173017	0.735373	0.00148282	Q <= MP <= MN <= ZYMO <= PS <= MetaHIT	0.00176796	positive	Firmicutes
Megasphaera_micronuciformis	0.00947417	107.167	101.167	68.1528	120.667	95.7917	107.87	0.738394	0.0276984	0.582846	0.582846	0.963162	0.0525744	0.35676	0.738394	0.738394	0.00291813	0.119125	0.0453096	0.193931	0.582846	0.582846	MP <= Q <= MN <= MetaHIT <= ZYMO <= PS	2.43214e-06	positive	Firmicutes
Roseburia_inulinivorans	8.21548e-05	120.472	97.9444	95.1667	131.667	72.4444	72	0.127716	0.111909	0.492737	0.00175789	0.00542861	0.895969	0.0418168	0.111909	0.127716	0.0288138	0.127716	0.159942	0.000396961	0.00119478	0.976702	ZYMO <= Q <= MP <= MN <= MetaHIT <= PS	0.00793921	positive	Firmicutes
Subdoligranulum_variabile	0.00472931	101.653	83.3611	118.653	76.5	120.139	84.8261	0.289096	0.308776	0.159256	0.289096	0.366659	0.0323757	0.722761	0.0310178	0.923314	0.0208668	0.923314	0.0655962	0.0208668	0.722761	0.060972	PS <= MN <= ZYMO <= MetaHIT <= MP <= Q	0.000191191	negative	Firmicutes
unclassified_Veillonella_sp._oral_taxon_158	0.00426484	120.083	111.083	92.7917	106.333	67.6389	96.3261	0.607524	0.153103	0.459065	0.00142708	0.253965	0.325232	0.788678	0.00918958	0.459065	0.459065	0.153103	0.816353	0.0302135	0.607524	0.153103	Q <= MP <= ZYMO <= PS <= MN <= MetaHIT	0.000313802	negative	Firmicutes
Veillonella_parvula	0.00159844	119.889	114.458	93.1944	106.9	65.9028	92.6957	0.735136	0.140942	0.460852	0.000882692	0.167838	0.21294	0.682806	0.00226766	0.254542	0.460852	0.140942	0.973854	0.0181385	0.460852	0.167838	Q <= ZYMO <= MP <= PS <= MN <= MetaHIT	0.000417907	negative	Firmicutes
Veillonella_dispar	0.0238233	118.056	110.528	92.4306	107.067	74.3611	89.4565	0.663872	0.180663	0.54447	0.0172175	0.180663	0.335138	0.845067	0.053372	0.335138	0.438075	0.335138	0.845067	0.101561	0.438075	0.438075	Q <= ZYMO <= MP <= PS <= MN <= MetaHIT	0.000126485	negative	Firmicutes
Acidaminococcus_fermentans	0.0360042	100.403	113.694	78.1944	120.017	87.5833	96.8261	0.463759	0.295186	0.351467	0.463759	0.814192	0.0618478	0.700424	0.195008	0.446143	0.0450412	0.605928	0.414094	0.10688	0.351467	0.627264	MP <= Q <= ZYMO <= MetaHIT <= MN <= PS	7.65662e-06	negative	Firmicutes
Fusobacterium_periodonticum	2.48836e-05	124.139	107.597	78.4722	116.417	65.0833	108.696	0.335481	0.00209457	0.655678	7.59304e-05	0.410431	0.0523927	0.644923	0.00383368	0.940273	0.0129792	0.410431	0.073581	0.00117109	0.655678	0.00879187	Q <= MP <= MN <= ZYMO <= PS <= MetaHIT	1.27356e-06	negative	Fusobacteria
Fusobacterium_varium	0.0103062	91.3056	117.597	93.3889	116.717	73	108.304	0.173264	0.938338	0.173264	0.282651	0.390109	0.173264	0.94977	0.0122864	0.672632	0.203867	0.236356	0.440534	0.0132207	0.682386	0.096673	Q <= MetaHIT <= MP <= ZYMO <= PS <= MN	1.42637e-05	negative	Fusobacteria
Fusobacterium_nucleatum	0.000605629	121.889	109.167	75.4722	118.267	74.5278	97.2609	0.467225	0.00401657	0.853611	0.00401657	0.224536	0.0298984	0.597119	0.0293165	0.541183	0.00876691	0.943837	0.252107	0.00876691	0.274021	0.251848	Q <= MP <= ZYMO <= MN <= PS <= MetaHIT	4.1745e-07	negative	Fusobacteria
unclassified_unclassified_Fusobacterium	1.47508e-06	116.736	115.542	83.5556	122.067	55.1944	108	0.92746	0.0285937	0.748358	2.04164e-05	0.733109	0.0316474	0.733109	2.11551e-05	0.733109	0.015391	0.0574525	0.166565	1.76225e-05	0.542788	0.00142339	Q <= MP <= ZYMO <= MN <= MetaHIT <= PS	2.21344e-07	negative	Fusobacteria
unclassified_Fusobacterium	2.88824e-11	132.306	114.181	70.1806	127.117	46.9444	113.022	0.266106	1.41771e-05	0.76366	3.18315e-09	0.279706	0.00226976	0.429665	2.81575e-06	0.939305	0.000133752	0.13964	0.00914528	9.61476e-08	0.429665	4.23926e-05	Q <= MP < ZYMO <= MN <= PS <= MetaHIT	5.64424e-06	negative	Fusobacteria
Succinatimonas_hippei	9.05263e-05	91.5972	83.0556	84.7083	97.3833	139.208	97.087	0.735281	0.788007	0.802351	0.000600048	0.802351	0.957629	0.616756	8.02199e-05	0.616756	0.616756	8.02199e-05	0.628768	0.00478274	0.983755	0.00798121	MN <= MP <= MetaHIT <= ZYMO <= PS < Q	1.85145e-06	negative	Proteobacteria
Parasutterella_excrementihominis	0.0175393	104.042	118.639	86.5278	109.8	73.7361	105.348	0.462276	0.405429	0.787913	0.0904539	0.931606	0.0843436	0.663211	0.0125012	0.521574	0.246737	0.511725	0.405429	0.0787731	0.833705	0.11337	Q <= MP <= MetaHIT <= ZYMO <= PS <= MN	0.000240688	negative	Proteobacteria
Aggregatibacter_segnis	0.00116791	110.125	117.375	97.4583	117.283	67.2083	81.1522	0.655059	0.449214	0.655059	0.00699463	0.121823	0.259054	0.994809	0.00282033	0.0608183	0.265632	0.0608183	0.425684	0.00284257	0.0608183	0.449214	Q <= ZYMO <= MP <= MetaHIT <= PS <= MN	1.0271e-05	negative	Proteobacteria
Salmonella_enterica	0.00592342	104.333	114.097	100.611	117.667	67.9583	88.7391	0.539376	0.800057	0.46924	0.0339478	0.46924	0.46924	0.800057	0.00446696	0.239133	0.424136	0.0566223	0.539376	0.00446696	0.201382	0.368761	Q <= ZYMO <= MP <= MetaHIT <= MN <= PS	1.65412e-05	negative	Proteobacteria
Haemophilus_pittmaniae	0.00460965	108.681	114.597	97.1111	118.383	71.4444	80.2391	0.70641	0.529988	0.613277	0.0276426	0.131387	0.321008	0.787946	0.00977086	0.0713715	0.245106	0.131387	0.400469	0.00977086	0.0586623	0.649436	Q <= ZYMO <= MP <= MetaHIT <= MN <= PS	2.90076e-05	negative	Proteobacteria
Haemophilus_parainfluenzae	0.00141808	110.708	115.306	97.2222	119.267	69.4306	77.7826	0.778673	0.430343	0.672863	0.0106424	0.0762635	0.297346	0.778673	0.00480481	0.0410424	0.220864	0.0827754	0.30223	0.00480481	0.0324565	0.672863	Q <= ZYMO <= MP <= MetaHIT <= MN <= PS	0.00210468	negative	Proteobacteria
Haemophilus_influenzae	0.00348799	107.375	115.403	97.2778	119.567	71.3472	79.3696	0.634581	0.565131	0.527311	0.0364954	0.140477	0.295179	0.767503	0.00776661	0.0534655	0.21286	0.133716	0.358481	0.00776661	0.0408958	0.640554	Q <= ZYMO <= MP <= MetaHIT <= MN <= PS	7.1275e-05	negative	Proteobacteria
Haemophilus_haemolyticus	0.00138378	109.667	116.153	96.3611	119.7	68.8889	79.7174	0.674187	0.43906	0.549978	0.0120146	0.105042	0.234496	0.801234	0.00325986	0.0498989	0.18308	0.102161	0.410991	0.00325986	0.0426459	0.549978	Q <= ZYMO <= MP <= MetaHIT <= MN <= PS	6.87245e-05	negative	Proteobacteria
Sutterella_wadsworthensis	0.00311503	91.5694	111.153	72.3472	127.85	90.7222	108.652	0.28578	0.28578	0.0376538	0.949725	0.301873	0.0290791	0.298378	0.28578	0.931582	0.00123044	0.28578	0.0511372	0.0376538	0.298378	0.298378	MP <= Q <= MetaHIT <= ZYMO <= MN <= PS	0.000201392	negative	Proteobacteria

## Sheet: ST7
Table S7 Summary of taxonomic assignments of the 197 human fecal samples using MetaPhlAn2.
SampleID	Sample	Protocol	Bacteria	Eukaryota	Archaea	Viruses
A-27	A	MetaHIT	99.9821	0	0	0.01788
A-28	A	MetaHIT	99.995	0	0.00259	0.00242
A-29	A	MetaHIT	99.9837	0	0	0.01627
A-30	A	MetaHIT	99.9949	0	0	0.00511
A-31	A	MetaHIT	99.9788	0	0	0.02124
A-32	A	MetaHIT	99.9975	0	0.00246	0
B-27	B	MetaHIT	99.9939	0	0	0.00612
B-28	B	MetaHIT	100	0	0	0
B-29	B	MetaHIT	99.9956	0	0	0.0044
B-30	B	MetaHIT	99.9749	0	0	0.02515
B-31	B	MetaHIT	99.9931	0	0	0.00694
B-32	B	MetaHIT	99.975	0	0	0.02504
C-27	C	MetaHIT	99.9833	0.00596	0	0.01077
C-28	C	MetaHIT	99.9947	0.00092	0.00231	0.00208
C-29	C	MetaHIT	99.9904	0.00499	0	0.00457
C-30	C	MetaHIT	99.7861	0.00602	0	0.20793
C-31	C	MetaHIT	99.981	0.00248	0	0.01651
C-32	C	MetaHIT	99.9785	0.00121	0	0.02032
D-27	D	MetaHIT	99.7824	0	0.00266	0.21491
D-28	D	MetaHIT	99.9864	0	0	0.01365
D-29	D	MetaHIT	99.9933	0	0	0.00671
D-30	D	MetaHIT	100	0	0	0
D-31	D	MetaHIT	99.9964	0	0	0.00364
D-32	D	MetaHIT	99.9977	0	0	0.00231
E-27	E	MetaHIT	99.9935	0	0	0.00646
E-28	E	MetaHIT	99.9817	0	0	0.01829
E-29	E	MetaHIT	99.9631	0	0.0036	0.03325
E-30	E	MetaHIT	100	0	0	0
E-31	E	MetaHIT	99.9951	0	0.00246	0.00242
E-32	E	MetaHIT	99.9977	0	0	0.00228
F-27	F	MetaHIT	99.9746	0.02323	0	0.00211
F-28	F	MetaHIT	99.9683	0.01553	0	0.01621
F-29	F	MetaHIT	100	0	0	0
F-30	F	MetaHIT	99.9708	0.00346	0	0.02579
F-31	F	MetaHIT	99.9939	0.00191	0.00216	0.00206
F-32	F	MetaHIT	99.9074	0.00964	0.00469	0.07831
A-1	A	MN	99.9915	0	0	0.00853
A-2	A	MN	99.9973	0	0	0.0027
A-3	A	MN	99.9926	0	0	0.00738
A-4	A	MN	99.9949	0	0	0.00513
A-5	A	MN	99.9969	0	0.00306	0
A-6	A	MN	99.9587	0	0	0.04127
B-1	B	MN	99.9795	0	0	0.02052
B-2	B	MN	99.9964	0	0	0.00356
B-3	B	MN	99.9957	0	0	0.00426
B-4	B	MN	99.996	0	0	0.00397
B-5	B	MN	99.9932	0	0	0.00678
B-6	B	MN	99.9961	0	0	0.00393
C-1	C	MN	99.996	0.00062	0	0.00337
C-2	C	MN	99.9949	0.00172	0	0.00342
C-3	C	MN	99.9729	0.00996	0	0.0171
C-4	C	MN	99.9987	0.00134	0	0
C-5	C	MN	99.9491	0	0	0.05086
C-6	C	MN	99.9928	0.00471	0.00251	0
D-1	D	MN	99.9974	0	0	0.00256
D-2	D	MN	99.9943	0	0	0.00571
D-3	D	MN	99.9762	0	0.00238	0.02145
D-4	D	MN	99.9959	0	0.0024	0.00171
D-5	D	MN	100	0	0	0
D-6	D	MN	99.9947	0	0.00246	0.00281
E-1	E	MN	99.9573	0	0	0.04275
E-2	E	MN	99.9801	0	0	0.01985
E-3	E	MN	99.9974	0	0.00262	0
E-4	E	MN	100	0	0	0
E-5	E	MN	99.9969	0	0	0.00313
E-6	E	MN	99.9964	0	0	0.00356
F-1	F	MN	99.9641	0.00257	0.00217	0.03117
F-2	F	MN	99.9959	0	0.00208	0.00199
F-3	F	MN	99.9938	0.00059	0.00391	0.00173
F-4	F	MN	99.9882	0	0.00587	0.00592
F-5	F	MN	99.9567	0.00346	0	0.03984
F-6	F	MN	99.9839	0	0.00189	0.01419
A-13	A	MP	99.953	0	0	0.04703
A-14	A	MP	99.9881	0	0	0.01191
A-15	A	MP	99.8842	0	0	0.11575
A-16	A	MP	100	0	0	0
A-17	A	MP	99.9117	0	0	0.08829
A-18	A	MP	99.9967	0	0	0.00329
B-13	B	MP	99.9835	0	0.00597	0.0105
B-14	B	MP	99.9016	0	0	0.09843
B-15	B	MP	99.9967	0	0	0.00334
B-16	B	MP	99.9974	0	0.00256	0
B-17	B	MP	99.9974	0	0.00257	0
B-18	B	MP	99.9978	0	0	0.00219
C-13	C	MP	99.981	0	0	0.01899
C-14	C	MP	99.98	0.00033	0	0.01969
C-15	C	MP	99.8893	0	0	0.11067
C-16	C	MP	99.9878	0	0	0.01215
C-17	C	MP	99.998	0	0	0.00204
C-18	C	MP	99.9848	0	0	0.01517
D-13	D	MP	99.9897	0	0.00231	0.008
D-14	D	MP	99.9916	0	0.0023	0.00611
D-15	D	MP	99.9813	0	0.00233	0.01642
D-16	D	MP	99.986	0	0	0.01404
D-17	D	MP	99.9727	0	0	0.02732
D-18	D	MP	99.9778	0	0	0.02222
E-13	E	MP	99.9974	0	0	0.00259
E-14	E	MP	99.9842	0	0	0.01581
E-15	E	MP	100	0	0	0
E-16	E	MP	99.9942	0	0.00418	0.00163
E-17	E	MP	99.937	0	0	0.063
E-18	E	MP	99.9868	0	0	0.01318
F-13	F	MP	99.8693	0	0	0.13072
F-14	F	MP	100	0	0	0
F-15	F	MP	99.9909	0	0	0.00909
F-16	F	MP	99.996	0	0.00403	0
F-17	F	MP	99.8888	0	0	0.11121
F-18	F	MP	99.9907	0	0.00417	0.00511
A-10	A	PS	99.9853	0	0	0.01469
A-11	A	PS	99.82	0	0	0.17998
A-12	A	PS	99.9798	0	0.00664	0.01354
A-7	A	PS	99.9051	0	0.00984	0.08503
A-8	A	PS	99.9969	0	0.00313	0
A-9	A	PS	99.8763	0	0.00322	0.12045
B-10	B	PS	99.9971	0	0	0.00286
B-11	B	PS	99.9505	0	0	0.0495
B-12	B	PS	100	0	0	0
B-7	B	PS	99.9965	0	0.00347	0
B-8	B	PS	99.9968	0	0	0.00324
B-9	B	PS	99.9913	0	0	0.00874
C-10	C	PS	99.9702	0.01142	0	0.01838
C-11	C	PS	99.9648	0.01062	0	0.02454
C-12	C	PS	99.9925	0.00746	0	0
C-7	C	PS	99.6349	0.00864	0	0.35643
C-8	C	PS	99.9779	0.00779	0	0.01428
C-9	C	PS	99.988	0.00822	0	0.00376
D-10	D	PS	99.9911	0	0	0.00887
D-11	D	PS	99.9886	0	0	0.01142
D-12	D	PS	99.9829	0	0.00376	0.01335
D-7	D	PS	99.9716	0	0	0.02843
D-8	D	PS	99.9749	0	0	0.02514
D-9	D	PS	99.956	0	0	0.04401
F-10	F	PS	99.995	0.005	0	0
F-11	F	PS	99.9912	0.00663	0.00216	0
F-12	F	PS	99.9945	0.00552	0	0
F-7	F	PS	99.9886	0.00727	0.00211	0.00201
F-8	F	PS	99.9923	0.00283	0	0.00485
F-9	F	PS	99.9964	0.00359	0	0
A-37	A	Q	99.9857	0	0	0.01426
A-38	A	Q	100	0	0	0
A-39	A	Q	99.9943	0	0.00208	0.00365
A-40	A	Q	99.9951	0	0.00207	0.00279
A-41	A	Q	99.9979	0	0	0.00209
A-42	A	Q	100	0	0	0
B-37	B	Q	100	0	0	0
B-38	B	Q	99.9934	0	0	0.00662
B-39	B	Q	99.9685	0	0	0.03146
B-40	B	Q	99.9785	0	0.00276	0.01874
B-41	B	Q	99.9434	0	0.00574	0.05082
B-42	B	Q	99.9645	0	0	0.03551
C-37	C	Q	100	0	0	0
C-38	C	Q	99.9951	0	0	0.00494
C-39	C	Q	100	0	0	0
C-40	C	Q	99.0448	0	0	0.95524
C-41	C	Q	99.9961	0	0	0.00387
C-42	C	Q	99.9781	0	0	0.02188
D-37	D	Q	99.9955	0	0	0.00452
D-38	D	Q	99.9941	0	0	0.0059
D-39	D	Q	99.9986	0	0	0.00143
D-40	D	Q	99.9993	0	0	0.0007
D-41	D	Q	99.9836	0	0	0.01636
D-42	D	Q	99.996	0	0	0.00396
E-37	E	Q	99.9854	0	0	0.01464
E-38	E	Q	99.9945	0	0	0.00551
E-39	E	Q	99.9761	0	0	0.02387
E-40	E	Q	100	0	0	0
E-41	E	Q	100	0	0	0
E-42	E	Q	99.9868	0	0	0.01321
F-37	F	Q	99.9226	0.01041	0.00224	0.06476
F-38	F	Q	99.9972	0	0	0.00276
F-39	F	Q	99.8855	0	0.00513	0.10936
F-40	F	Q	99.9158	0	0.00193	0.0823
F-41	F	Q	99.9879	0	0.00143	0.01069
F-42	F	Q	99.8977	0	0.00189	0.10044
B-4-19	B	ZYMO	99.8649	0	0	0.13512
B-4-20	B	ZYMO	99.9749	0	0	0.02514
B-4-21	B	ZYMO	99.9979	0	0	0.00214
B-4-22	B	ZYMO	99.9961	0	0	0.00388
B-4-23	B	ZYMO	99.9965	0.00029	0	0.0032
B-4-24	B	ZYMO	99.9599	0	0.00279	0.03728
D-4-19	D	ZYMO	99.9964	0	0	0.00357
D-4-20	D	ZYMO	99.9898	0	0	0.01021
D-4-21	D	ZYMO	99.9973	0	0	0.00267
D-4-22	D	ZYMO	99.9924	0	0.00244	0.00519
D-4-23	D	ZYMO	99.9907	0	0.00476	0.00453
D-4-24	D	ZYMO	99.986	0	0.00484	0.00921
E-4-19	E	ZYMO	99.9757	0	0	0.02435
E-4-20	E	ZYMO	100	0	0	0
E-4-21	E	ZYMO	99.9973	0	0	0.00266
E-4-22	E	ZYMO	99.9989	0	0	0.00113
E-4-23	E	ZYMO	99.963	0	0	0.03697
E-4-24	E	ZYMO	99.9944	0	0	0.00558
F-4-19	F	ZYMO	99.9805	0	0.00257	0.01695
F-4-20	F	ZYMO	99.9958	0	0	0.00425
F-4-21	F	ZYMO	99.9906	0	0	0.0094
F-4-23	F	ZYMO	99.9966	0	0	0.00338
F-5-19	F	ZYMO	99.9993	0.00072	0	0

## Sheet: ST8
Table S8 List of retrieved samples from a published benchmark study for comparison of protocol PS and three Q based protocols.
Accession_ID	SampleID	Protocols used in ref[1]	Protocol	Remark	Reference
ERR1539655	I_A1_184_L15	Protocol-15	Q-15	Modified based on Qiagen_QiIAampStoolMinikit	ref[1]
ERR1539374	I_A1_84_L15	Protocol-15	Q-15	Modified based on Qiagen_QiIAampStoolMinikit	ref[1]
ERR1539348	I_B1_184_L15	Protocol-15	Q-15	Modified based on Qiagen_QiIAampStoolMinikit	ref[1]
ERR1539392	I_B1_84_L15	Protocol-15	Q-15	Modified based on Qiagen_QiIAampStoolMinikit	ref[1]
ERR1539394	I_A1_109_L3	Protocol-3	PS	Mobio PowerSoil	ref[1]
ERR1539609	I_A1_159_L3	Protocol-3	PS	Mobio PowerSoil	ref[1]
ERR1539428	I_A1_59_L3	Protocol-3	PS	Mobio PowerSoil	ref[1]
ERR1539668	I_A1_62_L3	Protocol-3	PS	Mobio PowerSoil	ref[1]
ERR1539408	I_B1_12_L3	Protocol-3	PS	Mobio PowerSoil	ref[1]
ERR1539607	I_B1_162_L3	Protocol-3	PS	Mobio PowerSoil	ref[1]
ERR1539504	I_B1_59_L3	Protocol-3	PS	Mobio PowerSoil	ref[1]
ERR1539401	I_B1_62_L3	Protocol-3	PS	Mobio PowerSoil	ref[1]
ERR1539559	I_A1_123_L6	Protocol-6	Q-6	Modified based on Qiagen_QiIAampStoolMinikit	ref[1]
ERR1539438	I_A1_173_L6	Protocol-6	Q-6	Modified based on Qiagen_QiIAampStoolMinikit	ref[1]
ERR1539404	I_A1_23_L6	Protocol-6	Q-6	Modified based on Qiagen_QiIAampStoolMinikit	ref[1]
ERR1539351	I_A1_73_L6	Protocol-6	Q-6	Modified based on Qiagen_QiIAampStoolMinikit	ref[1]
ERR1539632	I_B1_123_L6	Protocol-6	Q-6	Modified based on Qiagen_QiIAampStoolMinikit	ref[1]
ERR1539439	I_B1_173_L6	Protocol-6	Q-6	Modified based on Qiagen_QiIAampStoolMinikit	ref[1]
ERR1539588	I_B1_23_L6	Protocol-6	Q-6	Modified based on Qiagen_QiIAampStoolMinikit	ref[1]
ERR1539606	I_B1_73_L6	Protocol-6	Q-6	Modified based on Qiagen_QiIAampStoolMinikit	ref[1]
ERR1539610	I_A1_143_L9	Protocol-9	Q-9	Modified based on Qiagen_QiIAampStoolMinikit	ref[1]
ERR1539674	I_A1_193_L9	Protocol-9	Q-9	Modified based on Qiagen_QiIAampStoolMinikit	ref[1]
ERR1539425	I_A1_43_L9	Protocol-9	Q-9	Modified based on Qiagen_QiIAampStoolMinikit	ref[1]
ERR1539665	I_A1_93_L9	Protocol-9	Q-9	Modified based on Qiagen_QiIAampStoolMinikit	ref[1]
ERR1539359	I_B1_143_L9	Protocol-9	Q-9	Modified based on Qiagen_QiIAampStoolMinikit	ref[1]
ERR1539507	I_B1_193_L9	Protocol-9	Q-9	Modified based on Qiagen_QiIAampStoolMinikit	ref[1]
ERR1539393	I_B1_43_L9	Protocol-9	Q-9	Modified based on Qiagen_QiIAampStoolMinikit	ref[1]
ERR1539546	I_B1_93_L9	Protocol-9	Q-9	Modified based on Qiagen_QiIAampStoolMinikit	ref[1]
ref[1]: Costea PI, Zeller G, Sunagawa S, Pelletier E, Alberti A, Levenez F, et al. Towards standards for human fecal sample processing in metagenomic studies. Nature Biotechnology [Internet]. Nature Publishing Group; 2017;35:1069–76.

## Sheet: ST9
Table S9 List of retrieved samples from published studies for country-specific signatures comparison.
SampleID	Cohort	Country	Fecal DNA extraction protocol	Reference
CON-019	NonT2D_CHN	CHINA	MetaHIT	ref[1]
CON-002	NonT2D_CHN	CHINA	MetaHIT	ref[1]
CON-084	NonT2D_CHN	CHINA	MetaHIT	ref[1]
CON-003	NonT2D_CHN	CHINA	MetaHIT	ref[1]
CON-041	NonT2D_CHN	CHINA	MetaHIT	ref[1]
CON-042	NonT2D_CHN	CHINA	MetaHIT	ref[1]
CON-043	NonT2D_CHN	CHINA	MetaHIT	ref[1]
CON-004	NonT2D_CHN	CHINA	MetaHIT	ref[1]
CON-085	NonT2D_CHN	CHINA	MetaHIT	ref[1]
CON-020	NonT2D_CHN	CHINA	MetaHIT	ref[1]
CON-005	NonT2D_CHN	CHINA	MetaHIT	ref[1]
CON-006	NonT2D_CHN	CHINA	MetaHIT	ref[1]
CON-007	NonT2D_CHN	CHINA	MetaHIT	ref[1]
CON-008	NonT2D_CHN	CHINA	MetaHIT	ref[1]
CON-050	NonT2D_CHN	CHINA	MetaHIT	ref[1]
CON-009	NonT2D_CHN	CHINA	MetaHIT	ref[1]
CON-093	NonT2D_CHN	CHINA	MetaHIT	ref[1]
CON-052	NonT2D_CHN	CHINA	MetaHIT	ref[1]
CON-021	NonT2D_CHN	CHINA	MetaHIT	ref[1]
CON-055	NonT2D_CHN	CHINA	MetaHIT	ref[1]
CON-022	NonT2D_CHN	CHINA	MetaHIT	ref[1]
CON-096	NonT2D_CHN	CHINA	MetaHIT	ref[1]
CON-023	NonT2D_CHN	CHINA	MetaHIT	ref[1]
CON-056	NonT2D_CHN	CHINA	MetaHIT	ref[1]
N104A	NonT2D_CHN	CHINA	MetaHIT	ref[1]
NLF005	NonT2D_CHN	CHINA	MetaHIT	ref[1]
NLF015	NonT2D_CHN	CHINA	MetaHIT	ref[1]
NLM005	NonT2D_CHN	CHINA	MetaHIT	ref[1]
NOF001	NonT2D_CHN	CHINA	MetaHIT	ref[1]
NOF002	NonT2D_CHN	CHINA	MetaHIT	ref[1]
NOF013	NonT2D_CHN	CHINA	MetaHIT	ref[1]
NOF014	NonT2D_CHN	CHINA	MetaHIT	ref[1]
NOM001	NonT2D_CHN	CHINA	MetaHIT	ref[1]
NOM002	NonT2D_CHN	CHINA	MetaHIT	ref[1]
NOM005	NonT2D_CHN	CHINA	MetaHIT	ref[1]
NOM008	NonT2D_CHN	CHINA	MetaHIT	ref[1]
NOM013	NonT2D_CHN	CHINA	MetaHIT	ref[1]
NOM014	NonT2D_CHN	CHINA	MetaHIT	ref[1]
NOM017	NonT2D_CHN	CHINA	MetaHIT	ref[1]
NOM023	NonT2D_CHN	CHINA	MetaHIT	ref[1]
NOM026	NonT2D_CHN	CHINA	MetaHIT	ref[1]
NOM028	NonT2D_CHN	CHINA	MetaHIT	ref[1]
CON-057	NonT2D_CHN	CHINA	MetaHIT	ref[1]
SZEY-101A	NonT2D_CHN	CHINA	MetaHIT	ref[1]
SZEY-103A	NonT2D_CHN	CHINA	MetaHIT	ref[1]
CON-010	NonT2D_CHN	CHINA	MetaHIT	ref[1]
CON-011	NonT2D_CHN	CHINA	MetaHIT	ref[1]
CON-012	NonT2D_CHN	CHINA	MetaHIT	ref[1]
CON-106	NonT2D_CHN	CHINA	MetaHIT	ref[1]
CON-026	NonT2D_CHN	CHINA	MetaHIT	ref[1]
CON-072	NonT2D_CHN	CHINA	MetaHIT	ref[1]
CON-027	NonT2D_CHN	CHINA	MetaHIT	ref[1]
CON-028	NonT2D_CHN	CHINA	MetaHIT	ref[1]
CON-029	NonT2D_CHN	CHINA	MetaHIT	ref[1]
CON-013	NonT2D_CHN	CHINA	MetaHIT	ref[1]
CON-076	NonT2D_CHN	CHINA	MetaHIT	ref[1]
CON-014	NonT2D_CHN	CHINA	MetaHIT	ref[1]
CON-015	NonT2D_CHN	CHINA	MetaHIT	ref[1]
SZEY-97A	NonT2D_CHN	CHINA	MetaHIT	ref[1]
CON-031	NonT2D_CHN	CHINA	MetaHIT	ref[1]
MH0012	MetaHIT-DAN	DENMARK	MetaHIT	ref[1]
MH0013	MetaHIT-DAN	DENMARK	MetaHIT	ref[1]
MH0016	MetaHIT-DAN	DENMARK	MetaHIT	ref[1]
MH0018	MetaHIT-DAN	DENMARK	MetaHIT	ref[1]
MH0019	MetaHIT-DAN	DENMARK	MetaHIT	ref[1]
MH0025	MetaHIT-DAN	DENMARK	MetaHIT	ref[1]
MH0026	MetaHIT-DAN	DENMARK	MetaHIT	ref[1]
MH0028	MetaHIT-DAN	DENMARK	MetaHIT	ref[1]
MH0031	MetaHIT-DAN	DENMARK	MetaHIT	ref[1]
MH0034	MetaHIT-DAN	DENMARK	MetaHIT	ref[1]
MH0035	MetaHIT-DAN	DENMARK	MetaHIT	ref[1]
MH0037	MetaHIT-DAN	DENMARK	MetaHIT	ref[1]
MH0038	MetaHIT-DAN	DENMARK	MetaHIT	ref[1]
MH0041	MetaHIT-DAN	DENMARK	MetaHIT	ref[1]
MH0042	MetaHIT-DAN	DENMARK	MetaHIT	ref[1]
MH0046	MetaHIT-DAN	DENMARK	MetaHIT	ref[1]
MH0049	MetaHIT-DAN	DENMARK	MetaHIT	ref[1]
MH0052	MetaHIT-DAN	DENMARK	MetaHIT	ref[1]
MH0053	MetaHIT-DAN	DENMARK	MetaHIT	ref[1]
MH0054	MetaHIT-DAN	DENMARK	MetaHIT	ref[1]
MH0060	MetaHIT-DAN	DENMARK	MetaHIT	ref[1]
MH0062	MetaHIT-DAN	DENMARK	MetaHIT	ref[1]
MH0066	MetaHIT-DAN	DENMARK	MetaHIT	ref[1]
MH0070	MetaHIT-DAN	DENMARK	MetaHIT	ref[1]
MH0073	MetaHIT-DAN	DENMARK	MetaHIT	ref[1]
MH0074	MetaHIT-DAN	DENMARK	MetaHIT	ref[1]
MH0077	MetaHIT-DAN	DENMARK	MetaHIT	ref[1]
MH0078	MetaHIT-DAN	DENMARK	MetaHIT	ref[1]
MH0081	MetaHIT-DAN	DENMARK	MetaHIT	ref[1]
MH0082	MetaHIT-DAN	DENMARK	MetaHIT	ref[1]
MH0083	MetaHIT-DAN	DENMARK	MetaHIT	ref[1]
MH0091	MetaHIT-DAN	DENMARK	MetaHIT	ref[1]
MH0092	MetaHIT-DAN	DENMARK	MetaHIT	ref[1]
MH0093	MetaHIT-DAN	DENMARK	MetaHIT	ref[1]
MH0094	MetaHIT-DAN	DENMARK	MetaHIT	ref[1]
MH0097	MetaHIT-DAN	DENMARK	MetaHIT	ref[1]
MH0102	MetaHIT-DAN	DENMARK	MetaHIT	ref[1]
MH0105	MetaHIT-DAN	DENMARK	MetaHIT	ref[1]
MH0106	MetaHIT-DAN	DENMARK	MetaHIT	ref[1]
MH0110	MetaHIT-DAN	DENMARK	MetaHIT	ref[1]
MH0111	MetaHIT-DAN	DENMARK	MetaHIT	ref[1]
MH0114	MetaHIT-DAN	DENMARK	MetaHIT	ref[1]
MH0115	MetaHIT-DAN	DENMARK	MetaHIT	ref[1]
MH0118	MetaHIT-DAN	DENMARK	MetaHIT	ref[1]
MH0120	MetaHIT-DAN	DENMARK	MetaHIT	ref[1]
MH0124	MetaHIT-DAN	DENMARK	MetaHIT	ref[1]
MH0127	MetaHIT-DAN	DENMARK	MetaHIT	ref[1]
MH0130	MetaHIT-DAN	DENMARK	MetaHIT	ref[1]
MH0133	MetaHIT-DAN	DENMARK	MetaHIT	ref[1]
MH0140	MetaHIT-DAN	DENMARK	MetaHIT	ref[1]
MH0144	MetaHIT-DAN	DENMARK	MetaHIT	ref[1]
MH0147	MetaHIT-DAN	DENMARK	MetaHIT	ref[1]
MH0151	MetaHIT-DAN	DENMARK	MetaHIT	ref[1]
MH0153	MetaHIT-DAN	DENMARK	MetaHIT	ref[1]
MH0156	MetaHIT-DAN	DENMARK	MetaHIT	ref[1]
MH0157	MetaHIT-DAN	DENMARK	MetaHIT	ref[1]
MH0160	MetaHIT-DAN	DENMARK	MetaHIT	ref[1]
MH0162	MetaHIT-DAN	DENMARK	MetaHIT	ref[1]
MH0167	MetaHIT-DAN	DENMARK	MetaHIT	ref[1]
MH0170	MetaHIT-DAN	DENMARK	MetaHIT	ref[1]
MH0172	MetaHIT-DAN	DENMARK	MetaHIT	ref[1]
MH0174	MetaHIT-DAN	DENMARK	MetaHIT	ref[1]
MH0177	MetaHIT-DAN	DENMARK	MetaHIT	ref[1]
MH0180	MetaHIT-DAN	DENMARK	MetaHIT	ref[1]
MH0186	MetaHIT-DAN	DENMARK	MetaHIT	ref[1]
MH0187	MetaHIT-DAN	DENMARK	MetaHIT	ref[1]
MH0188	MetaHIT-DAN	DENMARK	MetaHIT	ref[1]
MH0191	MetaHIT-DAN	DENMARK	MetaHIT	ref[1]
MH0197	MetaHIT-DAN	DENMARK	MetaHIT	ref[1]
MH0199	MetaHIT-DAN	DENMARK	MetaHIT	ref[1]
MH0203	MetaHIT-DAN	DENMARK	MetaHIT	ref[1]
MH0206	MetaHIT-DAN	DENMARK	MetaHIT	ref[1]
MH0211	MetaHIT-DAN	DENMARK	MetaHIT	ref[1]
MH0212	MetaHIT-DAN	DENMARK	MetaHIT	ref[1]
MH0217	MetaHIT-DAN	DENMARK	MetaHIT	ref[1]
MH0244	MetaHIT-DAN	DENMARK	MetaHIT	ref[1]
MH0253	MetaHIT-DAN	DENMARK	MetaHIT	ref[1]
MH0275	MetaHIT-DAN	DENMARK	MetaHIT	ref[1]
MH0289	MetaHIT-DAN	DENMARK	MetaHIT	ref[1]
MH0292	MetaHIT-DAN	DENMARK	MetaHIT	ref[1]
MH0307	MetaHIT-DAN	DENMARK	MetaHIT	ref[1]
MH0406	MetaHIT-DAN	DENMARK	MetaHIT	ref[1]
MH0410	MetaHIT-DAN	DENMARK	MetaHIT	ref[1]
MH0411	MetaHIT-DAN	DENMARK	MetaHIT	ref[1]
MH0413	MetaHIT-DAN	DENMARK	MetaHIT	ref[1]
MH0417	MetaHIT-DAN	DENMARK	MetaHIT	ref[1]
MH0419	MetaHIT-DAN	DENMARK	MetaHIT	ref[1]
MH0421	MetaHIT-DAN	DENMARK	MetaHIT	ref[1]
MH0426	MetaHIT-DAN	DENMARK	MetaHIT	ref[1]
MH0427	MetaHIT-DAN	DENMARK	MetaHIT	ref[1]
MH0430	MetaHIT-DAN	DENMARK	MetaHIT	ref[1]
MH0431	MetaHIT-DAN	DENMARK	MetaHIT	ref[1]
MH0436	MetaHIT-DAN	DENMARK	MetaHIT	ref[1]
MH0439	MetaHIT-DAN	DENMARK	MetaHIT	ref[1]
MH0443	MetaHIT-DAN	DENMARK	MetaHIT	ref[1]
MH0444	MetaHIT-DAN	DENMARK	MetaHIT	ref[1]
MH0447	MetaHIT-DAN	DENMARK	MetaHIT	ref[1]
MH0450	MetaHIT-DAN	DENMARK	MetaHIT	ref[1]
MH0452	MetaHIT-DAN	DENMARK	MetaHIT	ref[1]
MH0458	MetaHIT-DAN	DENMARK	MetaHIT	ref[1]
103092734	PS-US	US	Mobio PowerSoil	ref[2]
115629832	PS-US	US	Mobio PowerSoil	ref[2]
132902142	PS-US	US	Mobio PowerSoil	ref[2]
157953044	PS-US	US	Mobio PowerSoil	ref[2]
158013734	PS-US	US	Mobio PowerSoil	ref[2]
158033964	PS-US	US	Mobio PowerSoil	ref[2]
158114885	PS-US	US	Mobio PowerSoil	ref[2]
158155345	PS-US	US	Mobio PowerSoil	ref[2]
158216035	PS-US	US	Mobio PowerSoil	ref[2]
158236265	PS-US	US	Mobio PowerSoil	ref[2]
158256496	PS-US	US	Mobio PowerSoil	ref[2]
158276726	PS-US	US	Mobio PowerSoil	ref[2]
158296956	PS-US	US	Mobio PowerSoil	ref[2]
158337416	PS-US	US	Mobio PowerSoil	ref[2]
158398106	PS-US	US	Mobio PowerSoil	ref[2]
158418336	PS-US	US	Mobio PowerSoil	ref[2]
158438567	PS-US	US	Mobio PowerSoil	ref[2]
158458797	PS-US	US	Mobio PowerSoil	ref[2]
158479027	PS-US	US	Mobio PowerSoil	ref[2]
158499257	PS-US	US	Mobio PowerSoil	ref[2]
158742018	PS-US	US	Mobio PowerSoil	ref[2]
158802708	PS-US	US	Mobio PowerSoil	ref[2]
158883629	PS-US	US	Mobio PowerSoil	ref[2]
158924089	PS-US	US	Mobio PowerSoil	ref[2]
158944319	PS-US	US	Mobio PowerSoil	ref[2]
158964549	PS-US	US	Mobio PowerSoil	ref[2]
159005010	PS-US	US	Mobio PowerSoil	ref[2]
159146620	PS-US	US	Mobio PowerSoil	ref[2]
159166850	PS-US	US	Mobio PowerSoil	ref[2]
159207311	PS-US	US	Mobio PowerSoil	ref[2]
159227541	PS-US	US	Mobio PowerSoil	ref[2]
159247771	PS-US	US	Mobio PowerSoil	ref[2]
159268001	PS-US	US	Mobio PowerSoil	ref[2]
159369152	PS-US	US	Mobio PowerSoil	ref[2]
159389382	PS-US	US	Mobio PowerSoil	ref[2]
159429842	PS-US	US	Mobio PowerSoil	ref[2]
159470302	PS-US	US	Mobio PowerSoil	ref[2]
159490532	PS-US	US	Mobio PowerSoil	ref[2]
159510762	PS-US	US	Mobio PowerSoil	ref[2]
159551223	PS-US	US	Mobio PowerSoil	ref[2]
159571453	PS-US	US	Mobio PowerSoil	ref[2]
159591683	PS-US	US	Mobio PowerSoil	ref[2]
159611913	PS-US	US	Mobio PowerSoil	ref[2]
159632143	PS-US	US	Mobio PowerSoil	ref[2]
159713063	PS-US	US	Mobio PowerSoil	ref[2]
159733294	PS-US	US	Mobio PowerSoil	ref[2]
159753524	PS-US	US	Mobio PowerSoil	ref[2]
159814214	PS-US	US	Mobio PowerSoil	ref[2]
159915365	PS-US	US	Mobio PowerSoil	ref[2]
160158126	PS-US	US	Mobio PowerSoil	ref[2]
160178356	PS-US	US	Mobio PowerSoil	ref[2]
160218816	PS-US	US	Mobio PowerSoil	ref[2]
160319967	PS-US	US	Mobio PowerSoil	ref[2]
160380657	PS-US	US	Mobio PowerSoil	ref[2]
160400887	PS-US	US	Mobio PowerSoil	ref[2]
160421117	PS-US	US	Mobio PowerSoil	ref[2]
160502038	PS-US	US	Mobio PowerSoil	ref[2]
160582958	PS-US	US	Mobio PowerSoil	ref[2]
160603188	PS-US	US	Mobio PowerSoil	ref[2]
160643649	PS-US	US	Mobio PowerSoil	ref[2]
160704339	PS-US	US	Mobio PowerSoil	ref[2]
160765029	PS-US	US	Mobio PowerSoil	ref[2]
160967330	PS-US	US	Mobio PowerSoil	ref[2]
160987560	PS-US	US	Mobio PowerSoil	ref[2]
161068481	PS-US	US	Mobio PowerSoil	ref[2]
161473083	PS-US	US	Mobio PowerSoil	ref[2]
182518224	PS-US	US	Mobio PowerSoil	ref[2]
188816475	PS-US	US	Mobio PowerSoil	ref[2]
195044680	PS-US	US	Mobio PowerSoil	ref[2]
206906765	PS-US	US	Mobio PowerSoil	ref[2]
208027353	PS-US	US	Mobio PowerSoil	ref[2]
234447334	PS-US	US	Mobio PowerSoil	ref[2]
241812656	PS-US	US	Mobio PowerSoil	ref[2]
246515023	PS-US	US	Mobio PowerSoil	ref[2]
256789458	PS-US	US	Mobio PowerSoil	ref[2]
257905678	PS-US	US	Mobio PowerSoil	ref[2]
289996019	PS-US	US	Mobio PowerSoil	ref[2]
316129862	PS-US	US	Mobio PowerSoil	ref[2]
338793263	PS-US	US	Mobio PowerSoil	ref[2]
366487741	PS-US	US	Mobio PowerSoil	ref[2]
404239096	PS-US	US	Mobio PowerSoil	ref[2]
441369442	PS-US	US	Mobio PowerSoil	ref[2]
465578759	PS-US	US	Mobio PowerSoil	ref[2]
486505039	PS-US	US	Mobio PowerSoil	ref[2]
508703490	PS-US	US	Mobio PowerSoil	ref[2]
535376874	PS-US	US	Mobio PowerSoil	ref[2]
536137189	PS-US	US	Mobio PowerSoil	ref[2]
550534656	PS-US	US	Mobio PowerSoil	ref[2]
553359145	PS-US	US	Mobio PowerSoil	ref[2]
561079058	PS-US	US	Mobio PowerSoil	ref[2]
596625983	PS-US	US	Mobio PowerSoil	ref[2]
604812005	PS-US	US	Mobio PowerSoil	ref[2]
638754422	PS-US	US	Mobio PowerSoil	ref[2]
646253328	PS-US	US	Mobio PowerSoil	ref[2]
650853796	PS-US	US	Mobio PowerSoil	ref[2]
658594300	PS-US	US	Mobio PowerSoil	ref[2]
675950834	PS-US	US	Mobio PowerSoil	ref[2]
686765762	PS-US	US	Mobio PowerSoil	ref[2]
706846339	PS-US	US	Mobio PowerSoil	ref[2]
725019804	PS-US	US	Mobio PowerSoil	ref[2]
737052003	PS-US	US	Mobio PowerSoil	ref[2]
763395383	PS-US	US	Mobio PowerSoil	ref[2]
763435843	PS-US	US	Mobio PowerSoil	ref[2]
763456073	PS-US	US	Mobio PowerSoil	ref[2]
763496533	PS-US	US	Mobio PowerSoil	ref[2]
763536994	PS-US	US	Mobio PowerSoil	ref[2]
763577454	PS-US	US	Mobio PowerSoil	ref[2]
763597684	PS-US	US	Mobio PowerSoil	ref[2]
763678604	PS-US	US	Mobio PowerSoil	ref[2]
763721271	PS-US	US	Mobio PowerSoil	ref[2]
763759525	PS-US	US	Mobio PowerSoil	ref[2]
763820215	PS-US	US	Mobio PowerSoil	ref[2]
763840445	PS-US	US	Mobio PowerSoil	ref[2]
763860675	PS-US	US	Mobio PowerSoil	ref[2]
763880905	PS-US	US	Mobio PowerSoil	ref[2]
763901136	PS-US	US	Mobio PowerSoil	ref[2]
763921366	PS-US	US	Mobio PowerSoil	ref[2]
763961826	PS-US	US	Mobio PowerSoil	ref[2]
763982056	PS-US	US	Mobio PowerSoil	ref[2]
764002286	PS-US	US	Mobio PowerSoil	ref[2]
764042746	PS-US	US	Mobio PowerSoil	ref[2]
764062976	PS-US	US	Mobio PowerSoil	ref[2]
764083206	PS-US	US	Mobio PowerSoil	ref[2]
764143897	PS-US	US	Mobio PowerSoil	ref[2]
764184357	PS-US	US	Mobio PowerSoil	ref[2]
764224817	PS-US	US	Mobio PowerSoil	ref[2]
764285508	PS-US	US	Mobio PowerSoil	ref[2]
764305738	PS-US	US	Mobio PowerSoil	ref[2]
764325968	PS-US	US	Mobio PowerSoil	ref[2]
764447348	PS-US	US	Mobio PowerSoil	ref[2]
764487809	PS-US	US	Mobio PowerSoil	ref[2]
764508039	PS-US	US	Mobio PowerSoil	ref[2]
764588959	PS-US	US	Mobio PowerSoil	ref[2]
764649650	PS-US	US	Mobio PowerSoil	ref[2]
764669880	PS-US	US	Mobio PowerSoil	ref[2]
764791260	PS-US	US	Mobio PowerSoil	ref[2]
764811490	PS-US	US	Mobio PowerSoil	ref[2]
764892411	PS-US	US	Mobio PowerSoil	ref[2]
764953101	PS-US	US	Mobio PowerSoil	ref[2]
765013792	PS-US	US	Mobio PowerSoil	ref[2]
765034022	PS-US	US	Mobio PowerSoil	ref[2]
765074482	PS-US	US	Mobio PowerSoil	ref[2]
765094712	PS-US	US	Mobio PowerSoil	ref[2]
765135172	PS-US	US	Mobio PowerSoil	ref[2]
765216093	PS-US	US	Mobio PowerSoil	ref[2]
765317243	PS-US	US	Mobio PowerSoil	ref[2]
765337473	PS-US	US	Mobio PowerSoil	ref[2]
765519544	PS-US	US	Mobio PowerSoil	ref[2]
765539774	PS-US	US	Mobio PowerSoil	ref[2]
765560005	PS-US	US	Mobio PowerSoil	ref[2]
765620695	PS-US	US	Mobio PowerSoil	ref[2]
765640925	PS-US	US	Mobio PowerSoil	ref[2]
765661155	PS-US	US	Mobio PowerSoil	ref[2]
765701615	PS-US	US	Mobio PowerSoil	ref[2]
788731474	PS-US	US	Mobio PowerSoil	ref[2]
797461496	PS-US	US	Mobio PowerSoil	ref[2]
809635352	PS-US	US	Mobio PowerSoil	ref[2]
823052294	PS-US	US	Mobio PowerSoil	ref[2]
838529239	PS-US	US	Mobio PowerSoil	ref[2]
857980665	PS-US	US	Mobio PowerSoil	ref[2]
861967750	PS-US	US	Mobio PowerSoil	ref[2]
863126187	PS-US	US	Mobio PowerSoil	ref[2]
866653606	PS-US	US	Mobio PowerSoil	ref[2]
886389417	PS-US	US	Mobio PowerSoil	ref[2]
932979671	PS-US	US	Mobio PowerSoil	ref[2]
953045535	PS-US	US	Mobio PowerSoil	ref[2]
970836795	PS-US	US	Mobio PowerSoil	ref[2]
ref[1]: Li J, Jia H, Cai X, Zhong H, Feng Q, Sunagawa S, et al. An integrated catalog of reference genes in the human gut microbiome. 2014;
ref[2]: Lloyd-price J, Mahurkar A, Rahnavard G, Crabtree J, Orvis J, Hall AB, et al. Strains , functions and dynamics in the expanded Human Microbiome Project.
